# Supplementary material for: Seed the Difference: QTL Mapping Reveals Several Major Loci for Seed Size in Cannabis sativa L
Source: Plants (Basel). 2025 Dec 17;14(24):3853. doi: 10.3390/plants14243853 (PMC12737016; doi:10.3390/plants14243853)
Supplement: Supplementary file 1 [file plants-14-03853-s001.zip]

Archive with 3 entries (2 files):
- revised supplementary materials_manansala-siazon et al/
- revised supplementary materials_manansala-siazon et al/20251126_supplementaryfigures.pdf
- revised supplementary materials_manansala-siazon et al/20251211_supplementary tables.xlsx
