# Supplementary material for: Seed the Difference: QTL Mapping Reveals Several Major Loci for Seed Size in Cannabis sativa L
Source: Plants (Basel). 2025 Dec 17;14(24):3853. doi: 10.3390/plants14243853 (PMC12737016; doi:10.3390/plants14243853)
Supplement: Supplementary file 1 [file plants-14-03853-s001.zip › revised supplementary materials_manansala-siazon et al/20251211_supplementary tables.xlsx]

## Sheet: List of Supplementary Tables
List of Supplementary Tables
Table S1. (a) Hundred seed weight, seed length, seed width, and seed volume and (b) statistical summary of 84 hemp cultivars available in the SCU hemp collection.
Table S2. Genotype data of the SCU hemp collection, and the F1 and F2 individuals from the cross between SI-1 and IPK_CAN_57, generated from the HASCH panel.
Table S3. Measured seed length, width, and thickness of SI-1 (n=25), IPK_CAN_57 (n=25), and 51 (n=10) F2-derived accessions used for modelling seed thickness prediction across all F2-derived seeds.
Table S4. Model fit for linear regression of seed thickness on seed width based on parental (SI-1 and IPK_CAN_57) and F2 population data.
Table S5. Measured seed length, width, thickness, and weight of SI-1 (n=25), IPK_CAN_57 (n=25), F1 (n=25), F1-derived (n=25), and F2-derived (n=51 where each accession is the average of 10 seeds).
Table S6. Means and standard error of means of seed traits of SI-1 (n=25), IPK_CAN_57 (n=25), F1 (n=25), F1-derived (n=25), and F2-derived (averaged values from 51 accessions) and their statistical groupings across seed groups based on Kruskal-Wallis and Dunn's test.
Table S7. All phenotype data of the F2 population (n=222) from the cross between SI-1 and IPK_CAN_57.
Table S8. Pearson correlation coefficients and p-values (in parenthesis) for each correlation between all the traits observed in this study.
Table S9. Summary of the genetic map generated from the genotype data of the F2 population of the cross between SI-1 and IPK_CAN_57.
Table S10. Summary of the physical positions of the 455 genetic markers used in this study.
Table S11. All the quantitative trait loci (QTLs) found for all the traits observed in this study.
Table S12. F2 population phenotype mean values and standard error of means for each allele group (A for reference alleles, B for alternative alleles, and H for heterozygous alleles) of selected peak LOD markers, statistically grouped across allele groups based on Kruskal-Wallis and Dunn’s test.
Table S13. Putative candidate genes based on CBDRx and Arabidopsis annotation found within QTL confidence intervals of peak LOD markers for QTLs identified in this study.
Table S14. QTLs identified in this study as compared to previously identified QTLs from different studies and their relative positions based on CBDRx annotation.

## Sheet: Table S1
Table S1. (a) Hundred seed weight, seed length, seed width, and seed volume and (b) statistical summary of 84 hemp cultivars available in the SCU hemp collection							Table S1b.
SCU Accession ID	Accession name	Country of Origin	Hundred Seed Weight (g)	Average Seed Length (mm)	Average Seed Width (mm)		Trait	Min	Max	Mean	SD	CV %	% Difference between min and max
AK2100001	Indian Hemp Yellow River (2) AQIS N030025385	Australia	1.15	4.19	2.99		Hundred Seed Weight (g)	0.5	4.2	1.75	0.64	36.78	157.447
AK2100002	Yellow-River-2	Australia	1.73684	4.36	3.1		Average Seed Length (mm)	3.1	5.9	4.49	0.45	10.08	62.2222
AK2100003	Kompolti x chinese yellow river 2	Australia	1.4425	4.43	3		Average Seed Width (mm)	2.2	4.5	3.23	0.35	10.87	68.6567
AK2100004	Lu-Lu x YR2 B	Australia	1.685	4.67	3.28
AK2100005	Yellow river x NR1 chinese second pick	Australia	1.5525	4.59	3.13
AK2100006	Yellow River 1 Original	Australia	1.4125	4.53	3.14
AK2100009	Eltham Dio Australis	Australia	1.23	4.23	3.02
AK2100011	Shanxi Shed	Australia	1.805	5.08	3.45
AK2100012	Shanxi-shed 12/4/08	Australia	1.4025	4.44	3.05
AK2100015	Kompolti Original	Australia	1.485	4.46	3.13
AK2100016	Lu-Lu Shed	Australia	1.755	4.64	3.29
AK2100018	NR 1 first pick B	Australia	1.3675	4.16	3
AK2100019	Han NE	Australia	2.325	4.96	3.58
AK2100022	Morpeth early	Australia	1.4	4.2	2.98
AK2100023	MEL 13 original 2017 (2)	Australia	2.125	4.88	3.68
AK2100024	YR-NR1-B Big pick	Australia	1.355	4.29	2.99
AK2100025	Han NE - rockwool 1 seed	Australia	2.1475	4.83	3.51
AK2100026	Dio 70% 13/14 MEL2 ?? triploid	Australia	1.7125	4.68	3.26
AK2100027	Morpeth late	Australia	2.01	4.5	3.28
AK2100028	Sly green bags 20/80/01	Australia	2.46939	4.85	3.61
AK2100029	Yuma 2 - rockwool 1 seed	Australia	3.25	5.11	3.92
AK2200005	T11 A early pick 31/1/11	Australia	1.86	4.5	2.99
AK2200006	E11 (B) 23/3/11 (8)	Australia	2.11	4.16	2.94
AK2200011	Fedora lot no F1545 10/2016 (1) (2)	Australia	1.76	4.75	3.29
AK2200017	Alice 2017 profiled 1	Australia	1.7675	4.67	3.75
SC1900056	No.8	Australia	2.5	4.24	3.29
SC1900057	No.8	Australia	1.25	3.77	2.96
SC1900059	IPK_CAN_23	Korea	1.32	3.91	2.89
SC1900061	IPK_CAN_47	Turkey	1.74	4.37	3.15
SC1900064	IPK_CAN_51	Argentina	1.98	4.52	3.29
SC1900065	IPK_CAN_18	Germany	1.55	4.34	3.07
SC1900066	IPK_CAN_36	unknown	2.16	3.79	2.81
SC2000001	IPK_CAN_27	unknown	1.59	4.22	2.85
SC2000002	IPK_CAN_16	Slovakia	1.72	4.48	3.14
SC2000003	IPK_CAN_41	unknown	1.28	3.93	2.83
SC2000012	IPK_CAN_40	Italy	1.75	4.57	3.39
SC2000017	IPK_CAN_37	France	1	3.55	2.56
SC2000020	IPK_CAN_29	Romania	1.5	4.28	3.17
SC2000029	IPK_CAN_60	unknown	0.66	3.58	2.79
SC2000031	IPK_CAN_66	Germany	1.1	3.32	2.67
SC2000032	IPK_CAN_48	unknown	2.63158	4.91	3.74
SC2000035	IPK_CAN_39	China	1.36842	3.94	2.78
SC2000036	IPK_CAN_59	unknown	1.95	4.55	3.31
SC2000041	IPK_CAN_70	Germany	2.5	4.71	3.65
SC2000046	IPK_CAN_100	unknown	1.35	3.88	2.62
SC2100007	IPK_CAN_58	Spain	1.7	4.16	3.06
SH2000002	IPK_CAN_26	Turkey	1.5475	4.4	3.22
SH2000003	IPK_CAN_17	Hungary	0.9975	4.25	3.03
SH2000004	IPK_CAN_64	Turkey	1.6625	4.66	3.22
SH2000005	IPK_CAN_31	Romania	1.5675	4.93	3.33
SH2000006	IPK_CAN_34	Romania	2.1475	5.32	3.79
SH2000007	IPK_CAN_21	Romania	1.5225	4.81	3.39
SH2000008	IPK_CAN_28	unknown	1.53	4.58	3.18
SH2000009	IPK_CAN_30	Germany	1.2025	4.3	2.97
SH2000010	IPK_CAN_32	Romania	1.7475	4.82	3.45
SH2000011	IPK_CAN_35	Romania	1.75	5.08	3.42
SH2000012	IPK_CAN_38	Romania	1.65	4.76	3.51
SH2000013	IPK_CAN_19	Italy	1.6375	4.86	3.36
SH2000014	IPK_CAN_24	Italy	0.84	4.07	2.87
SH2000015	IPK_CAN_33	Romania	1.72	5.04	3.42
SH2000016	IPK_CAN_57	Syria	0.7025	3.14	2.24
SH2000019	IPK_CAN_45	Spain	1.92	4.86	3.7
SH2000020	IPK_CAN_62	unknown	1.4925	4.51	3.16
SH2000021	IPK_CAN_69	Germany	1.425	4.34	3.18
SH2000022	IPK_CAN_44	Germany	1.35	4.36	3.18
SH2000023	IPK_CAN_49	unknown	3.55	5.22	3.55
SH2000025	IPK_CAN_55	unknown	1.38	4.52	3.2
SH2100001	IPK_CAN_54	unknown	1.67	4.52	3.29
SH2100005	IPK_CAN_43	Germany	1.2525	4.19	3.06
SH2100006	IPK_CAN_65	Germany	1.3175	4.52	3.25
SH2100007	IPK_CAN_52	unknown	1.3775	4.67	3.2
SH2100008	IPK_CAN_56	unknown	1.44	4.44	3.26
SH2100009	IPK_CAN_63	Germany	1.32	4.2	3.11
SH2100010	IPK_CAN_46	unknown	1.425	4.63	3.23
SH2100011	IPK_CAN_53	unknown	3.25	4.4	3.04
SH2100012	IPK_CAN_61	unknown	1.705	4.51	3.43
SH2100013	IPK_CAN_42	Croatia	1.605	4.72	3.26
SH2100014	IPK_CAN_68	Germany	1.525	4.66	3.26
SH2100015	IPK_CAN_67	Germany	0.4625	3.68	2.54
SH2100016	IPK_CAN_50	unknown	3.5	4.64	3.33
SH2100028	PUMA	China	2.8275	5.09	3.8
SH2100029	HAN COLD	China	2.7125	5.05	3.77
SH2100030	SI-1	China	4.2125	5.94	4.48
SH2100032	YUMA_2	China	2.6275	5.06	3.87

## Sheet: Table S2
Table S2. Genotype data of the SCU hemp collection, and the F1 and F2 individuals from the cross between SI-1 and IPK_CAN_57, generated from the HASCH panel
	SNP ID	NC_044370.1_100090743	NC_044370.1_100322157	NC_044370.1_100619575	NC_044370.1_100736342	NC_044370.1_100779559	NC_044370.1_100910696	NC_044370.1_100912182	NC_044370.1_100988859	NC_044370.1_101243420	NC_044370.1_101322485	NC_044370.1_101322627	NC_044370.1_101426997	NC_044370.1_101726390	NC_044370.1_102134961	NC_044370.1_102993197	NC_044370.1_103047052	NC_044370.1_103380494	NC_044370.1_10371709	NC_044370.1_103947734	NC_044370.1_103947749	NC_044370.1_103958591	NC_044370.1_103958844	NC_044370.1_103958864	NC_044370.1_104263834	NC_044370.1_104263979	NC_044370.1_104398332	NC_044370.1_104499466	NC_044370.1_104499577	NC_044370.1_104604498	NC_044370.1_104685598	NC_044370.1_10571541	NC_044370.1_1074464	NC_044370.1_10991908	NC_044370.1_11034246	NC_044370.1_11451945	NC_044370.1_11539163	NC_044370.1_12553907	NC_044370.1_13472981	NC_044370.1_13473147	NC_044370.1_13649304	NC_044370.1_13923101	NC_044370.1_14180551	NC_044370.1_14313710	NC_044370.1_14769857	NC_044370.1_15485580	NC_044370.1_15519124	NC_044370.1_15898527	NC_044370.1_16122357
	Alleles	A/C	A/G	G/A	A/G	C/T	A/G	T/A	T/G	C/T	C/T	T/C	T/C	C/A	A/G	A/G	C/A	A/T	G/A	A/T	A/G	A/G	T/C	G/A	A/C	T/C	C/G	G/A	T/G	C/T	C/T	T/C	C/T	T/G	G/A	C/T	G/A	T/C	T/A	G/A	A/G	T/C	A/G	C/A	G/A	C/G	T/C	A/G	G/A
	Chromosome	NC_044370.1	NC_044370.1	NC_044370.1	NC_044370.1	NC_044370.1	NC_044370.1	NC_044370.1	NC_044370.1	NC_044370.1	NC_044370.1	NC_044370.1	NC_044370.1	NC_044370.1	NC_044370.1	NC_044370.1	NC_044370.1	NC_044370.1	NC_044370.1	NC_044370.1	NC_044370.1	NC_044370.1	NC_044370.1	NC_044370.1	NC_044370.1	NC_044370.1	NC_044370.1	NC_044370.1	NC_044370.1	NC_044370.1	NC_044370.1	NC_044370.1	NC_044370.1	NC_044370.1	NC_044370.1	NC_044370.1	NC_044370.1	NC_044370.1	NC_044370.1	NC_044370.1	NC_044370.1	NC_044370.1	NC_044370.1	NC_044370.1	NC_044370.1	NC_044370.1	NC_044370.1	NC_044370.1	NC_044370.1
SCU ID	Accession / SNP position	100090743	100322157	100619575	100736342	100779559	100910696	100912182	100988859	101243420	101322485	101322627	101426997	101726390	102134961	102993197	103047052	103380494	10371709	103947734	103947749	103958591	103958844	103958864	104263834	104263979	104398332	104499466	104499577	104604498	104685598	10571541	1074464	10991908	11034246	11451945	11539163	12553907	13472981	13473147	13649304	13923101	14180551	14313710	14769857	15485580	15519124	15898527	16122357
AK2100001	Indian Hemp Yellow River (2) AQIS N030025385	C	G	G	G	C	G	A	G	T	T	C	C	A	A	A	M	T	R	T	G	R	C	A	M	T	G	G	K	T	Y	C	C	K	G	T	R	T	A	A	A	Y	A	M	R	G	T	G	A
AK2100002	Yellow-River-2	C	G	G	G	C	G	A	G	T	T	C	C	A	A	A	M	T	R	T	G	R	C	A	M	T	G	G	K	T	Y	C	C	K	G	T	R	T	A	A	A	Y	A	M	R	G	T	G	A
AK2100003	Kompolti x chinese yellow river 2	A	A	A	A	C	A	T	T	T	C	T	C	A	A	A	A	A	G	T	G	G	C	A	A	T	C	G	T	T	C	C	C	K	G	Y	G	T	A	A	A	Y	A	A	R	G	Y	R	G
AK2100004	Lu-Lu x YR2 B	A	A	A	A	C	A	T	T	T	C	T	C	A	A	A	A	A	R	T	G	G	C	A	A	T	C	G	G	T	C	C	C	G	G	T	A	Y	A	A	R	Y	A	M	R	G	C	G	A
AK2100005	Yellow river x NR1 chinese second pick	C	G	G	G	C	G	A	G	T	T	C	C	A	A	A	M	A	R	T	G	A	Y	R	M	T	C	G	K	T	C	C	Y	G	G	Y	R	T	W	R	A	Y	A	C	R	G	Y	R	R
AK2100006	Yellow River 1 Original	A	A	A	A	C	G	-	G	T	C	T	-	A	A	A	A	T	R	T	G	G	C	A	A	T	G	A	G	T	T	Y	T	G	G	T	A	C	A	A	A	T	A	C	A	G	T	G	G
AK2100009	Eltham Dio Australis	C	G	G	A	T	G	A	G	T	T	C	C	A	R	A	A	A	A	T	G	G	C	A	C	C	G	R	G	Y	Y	C	Y	G	A	Y	A	C	A	A	A	C	R	M	A	S	Y	R	A
AK2100011	Shanxi Shed	A	A	R	A	C	A	T	K	C	C	T	C	C	A	A	A	W	G	T	G	R	C	A	A	T	S	G	G	T	Y	C	C	G	G	T	G	T	A	A	A	C	A	M	A	G	C	R	A
AK2100012	Shanxi-shed 12/4/08	A	A	R	A	C	A	T	K	C	C	T	C	C	A	A	A	W	G	T	G	R	C	A	A	T	S	G	G	T	Y	C	C	G	G	T	G	T	A	A	A	C	A	M	A	G	C	R	A
AK2100015	Kompolti Original	M	G	A	R	C	A	W	T	T	Y	Y	Y	M	A	R	A	T	A	T	G	G	C	A	C	C	G	R	K	Y	Y	T	Y	K	A	Y	R	T	W	R	A	T	A	A	G	G	C	R	A
AK2100016	Lu-Lu Shed	M	R	R	G	C	R	W	G	T	T	C	C	M	A	A	M	W	R	T	G	G	C	A	A	T	C	G	G	T	Y	C	C	K	G	Y	A	T	A	A	R	Y	A	M	R	G	Y	G	G
AK2100018	NR 1 first pick B	C	G	G	G	C	G	A	G	T	T	C	C	A	A	A	A	T	A	T	G	G	C	A	A	T	C	G	T	T	T	C	Y	K	G	Y	A	T	T	G	R	Y	A	A	G	G	T	G	R
AK2100019	Han NE	C	G	G	G	C	G	A	G	T	T	C	C	A	A	A	A	A	R	T	G	A	T	G	C	T	C	G	G	T	T	C	C	G	G	T	G	T	T	R	G	C	A	A	A	G	C	G	G
AK2100022	Morpeth early	C	R	R	A	C	R	A	G	T	T	C	C	A	G	G	A	T	A	A	A	A	T	G	C	C	G	A	G	C	C	T	T	G	A	T	A	C	W	R	R	T	A	C	A	C	C	A	A
AK2100023	MEL 13 original 2017 (2)	A	A	A	A	C	G	-	G	T	C	T	-	C	A	A	A	A	R	T	G	A	C	G	A	T	C	G	T	T	C	C	C	T	R	T	G	T	A	A	R	T	A	C	R	S	C	R	A
AK2100024	YR-NR1-B Big pick	C	G	G	G	C	G	A	G	T	T	C	C	A	A	A	A	T	G	T	G	G	C	A	A	T	C	G	T	T	T	C	Y	T	G	T	G	T	T	R	A	T	A	M	G	G	C	G	A
AK2100025	Han NE - rockwool 1 seed	A	A	A	A	C	A	W	T	T	C	Y	C	A	A	A	A	W	A	T	G	G	C	R	A	T	G	G	K	T	C	Y	C	K	G	T	G	T	T	G	A	C	A	M	G	G	T	G	R
AK2100026	Dio 70% 13/14 MEL2 ?? triploid	A	R	A	R	C	A	W	T	T	Y	Y	C	M	A	A	A	W	A	T	G	G	C	A	M	T	C	G	G	T	T	C	C	K	G	T	G	C	W	R	R	T	A	C	R	G	Y	R	R
AK2100027	Morpeth late	A	G	A	G	C	A	A	T	T	T	C	C	C	A	A	A	T	R	T	G	G	C	A	A	T	C	G	G	T	T	C	C	T	G	T	G	T	A	A	R	T	A	C	R	G	T	G	A
AK2100028	Sly green bags 20/80/01	A	G	G	A	C	A	T	G	C	C	T	C	C	A	A	A	T	R	T	G	G	C	A	A	T	C	G	G	T	C	C	C	K	G	T	G	T	T	G	R	T	A	C	G	S	C	A	A
AK2100029	Yuma 2 - rockwool 1 seed	A	A	A	A	C	G	T	T	Y	Y	Y	C	C	A	A	A	A	R	W	R	G	C	A	A	T	C	G	K	T	T	C	C	-	G	T	A	Y	A	A	R	T	A	C	A	G	C	R	A
AK2200005	T11 A early pick 31/1/11	C	G	G	A	T	G	A	G	T	T	C	C	A	G	G	M	T	A	T	G	G	C	A	C	-	G	R	G	T	Y	C	C	G	A	T	A	C	A	A	A	Y	R	M	A	G	Y	R	G
AK2200006	E11 (B) 23/3/11 (8)	C	G	G	G	C	G	A	G	T	T	C	C	A	A	A	A	T	A	T	G	G	C	A	A	T	C	G	T	T	-	C	T	K	G	T	R	T	A	A	R	T	A	C	G	G	C	R	R
AK2200011	Fedora lot no F1545 10/2016 (1) (2)	C	G	G	G	T	G	A	G	T	T	C	C	A	G	G	M	T	A	W	R	R	Y	R	C	C	S	A	G	C	T	Y	T	G	R	T	A	C	A	A	A	T	A	M	R	C	C	A	R
AK2200017	Alice 2017 profiled 1	A	A	A	A	C	R	T	G	T	C	T	C	A	A	A	A	W	R	T	G	G	C	R	A	T	C	G	G	T	T	C	C	G	G	T	G	Y	A	A	R	T	A	C	R	G	Y	A	A
SC1900056	No.8	A	A	A	A	C	A	T	T	T	C	T	C	A	A	A	A	A	A	T	G	G	C	A	A	T	C	G	G	T	-	C	C	T	G	T	G	T	W	R	R	C	A	A	R	C	T	R	A
SC1900057	No.8	A	A	A	A	C	A	T	T	T	C	T	C	A	A	A	A	A	A	T	G	G	C	A	A	T	C	G	G	T	-	C	C	T	G	T	G	T	W	R	R	C	A	A	R	C	T	R	A
SC1900059	IPK_CAN_23	A	G	A	G	T	G	A	G	T	T	C	C	A	A	A	A	A	A	T	G	A	C	G	A	T	C	G	-	T	-	T	C	G	G	C	G	T	A	A	A	T	A	C	A	G	Y	G	A
SC1900061	IPK_CAN_47	C	A	G	A	C	A	T	G	T	C	T	T	C	A	A	A	T	R	T	G	G	C	A	C	C	G	G	G	T	C	C	T	T	A	C	A	C	T	G	A	C	A	M	R	G	C	R	A
SC1900064	IPK_CAN_51	C	G	A	A	C	A	T	T	T	C	T	T	C	G	A	A	T	A	A	A	A	T	G	A	T	G	G	T	C	T	Y	T	G	A	Y	R	C	W	R	R	C	R	M	A	G	C	G	R
SC1900065	IPK_CAN_18	C	G	G	G	T	A	T	G	T	T	C	C	A	G	G	C	T	A	T	G	A	T	G	C	C	G	A	G	C	T	C	Y	G	A	T	A	Y	A	A	A	C	G	M	A	S	Y	A	R
SC1900066	IPK_CAN_36	A	A	A	A	C	A	T	T	C	C	T	C	C	A	A	C	A	G	T	G	G	C	A	A	T	C	G	T	C	C	T	Y	G	G	C	G	T	A	A	G	C	A	A	A	G	T	G	G
SC2000001	IPK_CAN_27	C	G	A	A	C	A	T	G	T	C	T	C	A	A	G	A	T	A	W	R	G	C	A	C	C	G	R	K	C	T	C	T	G	A	T	A	C	A	A	G	C	G	C	A	G	T	A	A
SC2000002	IPK_CAN_16	C	G	G	G	T	G	A	G	T	T	C	C	A	G	G	C	T	A	W	R	G	C	R	C	C	G	R	K	C	Y	Y	T	K	R	C	R	Y	A	A	A	C	G	M	A	G	C	R	R
SC2000003	IPK_CAN_41	M	G	A	A	C	A	A	G	T	C	T	C	M	A	A	C	A	R	T	G	G	C	R	M	T	C	G	K	T	Y	Y	Y	K	R	T	A	T	A	A	A	T	A	M	R	S	T	G	A
SC2000012	IPK_CAN_40	C	A	G	A	T	G	A	G	T	T	C	C	A	G	G	C	T	A	A	A	A	T	G	C	C	C	A	G	C	C	C	T	G	A	T	R	C	A	A	G	C	G	C	G	S	C	G	A
SC2000017	IPK_CAN_37	C	A	A	A	C	G	T	T	C	C	T	C	A	A	A	A	A	G	-	-	G	-	-	C	T	G	G	G	T	T	T	C	G	G	T	G	T	T	G	A	Y	A	C	A	G	C	G	G
SC2000020	IPK_CAN_29	M	R	R	R	Y	R	W	G	T	T	C	C	A	R	R	C	T	A	W	R	R	Y	R	C	C	G	G	K	Y	Y	-	T	K	A	Y	R	Y	W	R	R	C	G	A	R	G	C	G	A
SC2000029	IPK_CAN_60	C	G	G	A	T	G	A	G	T	T	C	C	A	G	G	C	T	A	A	A	A	-	G	C	C	G	A	G	C	C	Y	T	G	A	T	A	C	A	A	R	C	G	C	A	G	C	G	R
SC2000031	IPK_CAN_66	C	G	G	G	T	G	A	-	T	T	C	C	A	G	A	C	T	A	T	G	A	T	G	C	C	G	A	G	C	T	C	Y	G	A	T	R	C	W	R	A	Y	R	A	G	G	C	G	A
SC2000032	IPK_CAN_48	M	R	R	A	C	A	W	T	T	Y	Y	Y	M	A	G	M	T	A	T	G	R	Y	R	C	C	G	A	G	C	C	C	T	G	R	C	G	C	A	A	R	Y	G	M	R	G	C	R	A
SC2000035	IPK_CAN_39	C	G	R	G	C	G	A	G	T	T	C	C	A	A	A	A	T	R	T	G	A	C	G	M	T	C	G	G	T	T	C	T	T	G	Y	G	Y	W	R	A	T	A	C	R	G	C	G	R
SC2000036	IPK_CAN_59	A	A	G	A	C	G	T	T	T	C	T	T	C	A	A	A	A	R	T	G	G	C	A	A	T	G	A	G	C	T	C	T	K	A	Y	R	C	W	R	A	Y	R	M	G	G	Y	G	A
SC2000041	IPK_CAN_70	C	G	G	G	T	G	A	G	T	T	C	C	A	G	G	C	T	A	T	G	A	-	-	C	C	G	G	T	T	T	Y	Y	G	A	Y	R	Y	W	R	A	Y	A	M	R	S	C	R	R
SC2000046	IPK_CAN_100	C	G	G	G	C	G	A	G	T	T	C	C	A	A	A	C	T	A	A	A	A	T	G	C	C	G	G	T	C	T	Y	T	K	R	T	A	C	T	G	A	C	G	C	A	G	C	G	A
SC2100007	IPK_CAN_58	A	A	A	A	C	A	T	G	C	T	C	C	A	G	A	A	A	-	T	G	G	C	A	A	T	C	G	G	T	T	C	Y	T	G	T	A	T	W	G	A	T	A	C	A	G	C	G	G
SH2000002	IPK_CAN_26	M	A	R	A	C	A	T	K	T	C	T	Y	M	A	A	A	W	A	T	G	G	C	A	A	T	C	G	K	Y	Y	C	Y	T	G	Y	R	C	W	R	R	T	A	M	R	G	C	A	A
SH2000003	IPK_CAN_17	A	G	G	G	T	G	A	G	T	T	C	C	A	G	A	C	T	A	A	A	A	T	G	C	C	G	G	T	C	C	C	T	G	A	T	A	Y	A	A	A	C	G	M	R	G	C	R	R
SH2000004	IPK_CAN_64	A	R	G	A	C	A	T	T	T	C	T	Y	M	A	R	M	W	A	T	G	G	C	A	M	Y	G	G	T	Y	Y	C	C	G	A	C	R	C	W	R	R	C	R	M	G	S	C	A	A
SH2000005	IPK_CAN_31	C	R	A	R	T	G	A	G	T	T	C	Y	A	G	G	M	T	A	A	A	R	Y	R	C	C	G	A	G	C	T	C	T	G	A	T	A	C	A	A	G	C	R	C	-	G	C	R	R
SH2000006	IPK_CAN_34	C	A	R	R	T	R	W	G	T	T	C	C	A	G	G	C	T	R	A	A	A	T	G	C	C	G	A	G	C	T	T	T	G	A	C	R	Y	A	A	R	C	G	M	A	G	C	A	G
SH2000007	IPK_CAN_21	C	G	G	G	T	G	A	G	T	T	C	C	A	G	G	C	T	A	A	A	A	T	G	C	C	G	A	G	C	C	C	Y	G	A	Y	A	C	A	A	A	C	R	C	A	G	C	G	R
SH2000008	IPK_CAN_28	C	G	G	R	T	G	A	G	T	T	C	C	M	G	G	A	T	A	W	R	R	Y	R	C	C	G	A	G	C	Y	T	T	G	A	C	A	C	A	A	A	C	G	C	A	S	C	R	A
SH2000009	IPK_CAN_30	C	R	R	G	Y	R	A	G	T	T	C	C	A	G	G	A	T	A	W	R	R	Y	R	C	C	G	G	G	C	T	T	T	G	A	T	A	C	A	A	G	C	G	C	A	C	C	A	R
SH2000010	IPK_CAN_32	C	G	G	A	T	R	A	G	T	T	C	C	A	G	G	C	T	A	A	A	A	T	G	C	C	G	A	G	C	T	Y	T	G	A	T	A	C	A	A	G	Y	G	M	A	S	C	A	A
SH2000011	IPK_CAN_35	C	G	G	G	C	A	A	G	T	T	C	C	A	G	G	C	T	A	A	A	G	C	G	C	C	G	A	G	C	T	T	T	G	A	C	A	C	A	A	A	C	R	C	A	S	T	A	A
SH2000012	IPK_CAN_38	C	G	A	G	T	G	A	G	T	T	C	C	A	G	G	A	T	R	A	A	A	T	G	C	C	G	A	G	C	T	T	T	G	R	T	A	C	A	A	A	C	G	C	-	S	C	A	G
SH2000013	IPK_CAN_19	C	R	R	R	Y	A	A	G	T	Y	C	C	A	R	R	A	T	G	T	G	A	Y	R	M	Y	G	R	G	Y	Y	C	Y	G	A	C	A	C	A	A	A	C	A	C	G	G	C	G	A
SH2000014	IPK_CAN_24	M	A	A	A	Y	A	T	T	T	C	T	T	M	A	A	A	A	A	T	G	G	C	A	A	T	S	G	K	T	Y	Y	C	G	A	C	G	C	T	G	A	Y	R	M	R	G	C	G	A
SH2000015	IPK_CAN_33	C	G	G	R	Y	G	A	K	T	T	C	C	A	G	R	M	T	A	T	G	G	C	A	C	C	G	A	G	C	T	T	T	G	A	C	A	C	A	A	A	C	R	C	A	S	Y	R	G
SH2000016	IPK_CAN_57	A	A	G	G	C	A	T	T	T	C	T	T	C	R	A	M	A	A	T	G	G	C	A	M	Y	S	R	G	T	T	T	Y	T	G	C	-	C	A	A	A	C	G	A	A	G	C	G	A
SH2000019	IPK_CAN_45	M	A	A	R	C	A	T	T	T	C	T	T	A	R	R	M	T	A	T	G	G	C	A	C	C	S	R	K	Y	T	Y	T	K	G	C	R	C	A	A	A	Y	G	A	A	G	C	R	A
SH2000020	IPK_CAN_62	C	R	G	R	T	G	A	G	T	T	C	C	A	G	G	C	W	A	T	G	G	C	A	C	C	S	R	G	T	Y	Y	T	G	A	C	R	C	A	A	R	C	G	C	A	G	C	A	G
SH2000021	IPK_CAN_69	C	G	G	R	T	G	A	G	T	T	C	C	A	G	G	A	T	A	T	G	G	C	A	C	C	G	R	K	C	T	T	T	G	A	T	A	C	A	A	A	T	A	C	A	G	C	R	R
SH2000022	IPK_CAN_44	C	R	G	G	T	G	A	G	T	T	C	C	A	R	G	M	T	A	A	A	R	Y	G	C	C	G	A	G	C	T	C	T	G	A	Y	A	C	A	A	A	Y	G	A	R	S	Y	R	A
SH2000023	IPK_CAN_49	C	A	A	A	C	A	T	T	T	C	T	T	A	G	G	C	T	A	T	G	A	T	G	C	C	G	A	G	C	T	C	Y	K	A	Y	G	C	W	R	R	Y	R	A	R	S	C	R	R
SH2000025	IPK_CAN_55	C	G	G	R	T	G	A	G	T	T	C	C	A	G	G	C	T	A	A	A	A	T	G	C	C	G	A	G	C	T	Y	T	G	A	Y	A	C	A	A	R	Y	R	C	A	S	Y	R	A
SH2100001	IPK_CAN_54	C	R	R	A	C	R	W	K	T	T	C	C	A	G	G	M	T	A	A	A	A	T	G	C	C	G	A	G	C	T	Y	T	G	A	Y	G	C	A	A	A	Y	R	M	R	C	C	A	R
SH2100005	IPK_CAN_43	C	R	G	G	T	R	A	G	T	T	C	C	A	R	R	C	W	A	W	R	R	Y	R	C	C	G	A	G	C	T	C	T	K	R	T	A	C	A	A	R	C	G	A	G	S	C	R	A
SH2100006	IPK_CAN_65	C	R	R	R	Y	R	A	G	T	T	C	C	A	R	G	M	W	A	T	G	G	C	A	C	C	G	R	G	Y	T	Y	T	G	A	Y	A	C	A	A	R	C	G	M	A	S	C	A	A
SH2100007	IPK_CAN_52	C	R	G	R	Y	R	W	K	T	T	C	Y	M	R	G	M	W	A	T	G	R	Y	R	C	C	G	A	G	Y	C	C	T	G	A	C	A	C	A	A	R	C	G	C	A	C	C	A	G
SH2100008	IPK_CAN_56	C	G	A	A	C	A	T	T	T	C	T	T	A	A	G	A	T	A	T	G	G	C	A	C	C	G	G	T	C	T	C	Y	G	R	C	A	C	T	G	R	T	G	A	R	G	C	G	A
SH2100009	IPK_CAN_63	M	R	G	A	T	G	A	G	T	T	C	C	A	G	G	C	T	A	W	R	R	Y	R	C	C	S	A	G	C	Y	C	T	G	A	T	R	C	A	A	G	C	G	C	G	S	C	G	A
SH2100010	IPK_CAN_46	C	G	G	G	T	R	A	G	T	T	C	C	A	R	R	A	T	A	T	G	R	Y	R	C	C	G	A	G	C	Y	C	Y	G	A	Y	R	C	A	A	R	Y	R	C	A	G	Y	R	G
SH2100011	IPK_CAN_53	C	G	G	A	Y	G	A	G	T	T	C	C	A	G	G	A	T	R	A	A	A	T	G	C	C	G	A	G	C	T	Y	T	G	A	Y	A	C	A	A	A	T	R	M	R	S	C	A	R
SH2100012	IPK_CAN_61	M	R	A	A	C	A	T	T	T	C	T	T	C	A	A	C	W	A	T	G	G	C	A	A	T	C	G	T	C	T	C	Y	K	R	Y	R	Y	W	R	R	Y	R	A	R	G	C	A	A
SH2100013	IPK_CAN_42	A	A	A	A	C	G	A	T	T	C	T	T	A	A	A	A	T	A	T	G	G	C	A	C	C	G	A	G	T	T	C	T	T	R	T	R	Y	A	A	A	Y	R	A	G	G	C	G	A
SH2100014	IPK_CAN_68	C	G	A	G	C	G	A	G	T	T	C	C	A	A	A	A	T	A	T	G	G	C	A	C	C	G	G	T	C	T	C	T	T	A	T	A	Y	A	A	R	Y	R	M	A	G	C	G	A
SH2100015	IPK_CAN_67	C	G	G	G	T	G	A	G	T	T	C	C	A	G	G	C	T	A	A	A	A	T	G	C	C	S	R	G	Y	T	T	T	G	A	T	A	C	A	A	A	T	A	C	A	C	C	A	A
SH2100016	IPK_CAN_50	C	G	G	R	T	G	A	G	T	T	C	C	A	R	R	C	W	A	W	R	G	C	R	C	Y	S	R	K	Y	T	C	T	K	R	T	A	C	W	R	R	Y	R	M	R	S	C	R	A
SH2100028	PUMA	A	-	A	A	C	G	T	G	T	C	T	C	A	A	A	A	A	G	T	G	G	C	A	A	T	C	G	G	T	C	C	C	G	G	Y	R	Y	W	R	R	Y	A	C	A	S	T	R	G
SH2100029	HAN COLD	A	G	G	A	C	A	T	G	C	C	T	C	C	A	A	C	T	G	T	G	G	C	A	A	T	C	G	G	T	T	C	C	G	G	Y	A	T	A	A	R	T	A	C	A	G	Y	A	A
SH2100030	SI-1	A	A	A	A	C	A	T	K	Y	C	T	C	M	A	A	A	W	R	T	G	R	C	R	M	T	C	G	G	T	T	C	C	T	G	T	R	T	T	G	A	Y	A	C	A	G	Y	G	A
SH2100032	YUMA_2	A	A	R	A	C	A	W	T	Y	T	C	C	M	R	A	A	A	A	T	G	G	C	R	A	T	C	G	G	T	T	T	C	T	G	T	R	Y	W	R	G	T	A	M	A	G	T	G	A
SH2300010	IPK_CAN_57 x SI-1_F1	A	G	G	A	Y	R	W	K	Y	T	Y	C	M	R	R	M	A	R	T	G	R	T	G	M	T	G	A	G	Y	Y	Y	Y	G	A	T	R	C	W	A	R	Y	R	M	A	S	Y	A	A
SH2300026	IPK_CAN_57 x SI-1_F2_1A	A	A	A	A	C	A	T	G	C	C	T	C	C	A	A	C	T	A	T	G	G	C	A	A	T	C	G	G	T	C	Y	C	T	G	Y	G	C	A	A	R	Y	R	M	A	G	C	R	A
SH2300026	IPK_CAN_57 x SI-1_F2_73A	A	A	G	G	C	A	T	T	T	C	T	T	C	A	A	A	A	A	T	G	G	C	A	A	T	C	A	G	T	T	Y	C	T	G	Y	G	C	A	A	R	Y	R	M	A	G	C	R	A
SH2300026	IPK_CAN_57 x SI-1_F2_81A	A	A	R	R	C	A	T	K	Y	C	T	Y	C	A	A	M	W	A	T	G	G	C	A	A	T	C	R	G	T	Y	Y	C	T	G	Y	G	C	A	A	R	Y	R	M	A	G	C	R	A
SH2300026	IPK_CAN_57 x SI-1_F2_89A	A	A	R	R	C	A	T	K	Y	C	T	Y	C	A	A	M	W	A	T	G	G	C	A	A	T	C	R	G	T	Y	T	C	T	G	C	-	C	A	A	A	C	G	A	A	G	C	G	A
SH2300026	IPK_CAN_57 x SI-1_F2_9A	A	A	R	R	C	A	T	K	Y	C	T	Y	C	A	A	C	T	A	T	G	G	C	A	A	T	C	G	G	T	C	Y	C	T	G	Y	G	C	A	A	R	Y	R	M	A	G	C	R	A
SH2300026	IPK_CAN_57 x SI-1_F2_17A	A	A	A	A	C	A	T	G	C	C	T	C	C	A	A	M	W	A	T	G	G	C	A	A	T	C	R	G	T	Y	C	C	T	G	T	G	C	A	A	G	T	A	C	A	G	C	A	A
SH2300026	IPK_CAN_57 x SI-1_F2_25A	A	A	R	R	C	A	T	K	Y	C	T	Y	C	A	A	M	W	A	T	G	G	C	A	A	T	C	G	G	T	C	Y	C	T	G	Y	G	C	A	A	R	Y	R	M	A	G	C	R	A
SH2300026	IPK_CAN_57 x SI-1_F2_33A	A	A	A	A	C	A	T	G	C	C	T	C	C	A	A	C	T	A	T	G	G	C	A	A	T	C	G	G	T	C	C	C	T	G	T	G	C	A	A	G	T	A	C	A	G	C	A	A
SH2300026	IPK_CAN_57 x SI-1_F2_41A	A	A	G	G	C	A	T	T	T	C	T	T	C	A	A	A	A	A	T	G	G	C	A	A	T	C	R	G	T	Y	T	C	T	G	C	-	C	A	A	A	C	G	A	A	G	C	G	A
SH2300026	IPK_CAN_57 x SI-1_F2_49A	A	A	G	G	C	A	T	T	T	C	T	T	C	A	A	A	A	A	T	G	G	C	A	A	T	C	A	G	T	T	T	C	T	G	C	-	C	A	A	A	C	G	A	A	G	C	G	A
SH2300026	IPK_CAN_57 x SI-1_F2_57A	A	A	G	G	C	A	T	T	T	C	T	T	C	A	A	A	A	A	T	G	G	C	A	A	T	C	A	G	T	T	T	C	T	G	C	-	C	A	A	A	C	G	A	A	G	C	G	A
SH2300026	IPK_CAN_57 x SI-1_F2_65A	A	A	G	G	C	A	T	T	T	C	T	T	C	A	A	A	A	A	T	G	G	C	A	A	T	C	A	G	T	Y	T	C	T	G	C	-	C	A	A	A	C	G	A	A	G	C	G	A
SH2300026	IPK_CAN_57 x SI-1_F2_2A	A	A	G	G	C	A	T	K	Y	C	T	Y	C	A	A	M	W	A	T	G	G	C	A	A	T	C	R	G	T	Y	T	C	T	G	C	-	C	A	A	A	C	G	A	A	G	C	G	A
SH2300026	IPK_CAN_57 x SI-1_F2_74A	A	A	G	G	C	A	T	T	T	C	T	T	C	A	A	A	A	A	T	G	G	C	A	A	T	C	A	G	T	T	T	C	T	G	Y	G	C	A	A	A	C	G	A	A	G	C	G	A
SH2300026	IPK_CAN_57 x SI-1_F2_82A	A	A	R	R	C	A	T	K	Y	C	T	Y	C	A	A	M	W	A	T	G	G	C	A	A	T	C	A	G	T	T	Y	C	T	G	Y	G	C	A	A	R	Y	R	M	A	G	C	R	A
SH2300026	IPK_CAN_57 x SI-1_F2_90A	A	A	G	G	C	A	T	T	T	C	T	T	C	A	A	A	A	A	T	G	G	C	A	A	T	C	A	G	T	T	T	C	T	G	C	-	C	A	A	A	C	G	A	A	G	C	G	A
SH2300026	IPK_CAN_57 x SI-1_F2_10A	A	A	A	A	C	A	T	G	C	C	T	C	C	A	A	M	W	A	T	G	G	C	A	A	T	C	R	G	T	Y	C	C	T	G	T	G	C	A	A	G	T	A	C	A	G	C	A	A
SH2300026	IPK_CAN_57 x SI-1_F2_18A	A	A	R	R	C	A	T	K	Y	C	T	Y	C	A	A	M	W	A	T	G	G	C	A	A	T	C	R	G	T	Y	Y	C	T	G	Y	G	C	A	A	R	Y	R	M	A	G	C	R	A
SH2300026	IPK_CAN_57 x SI-1_F2_26A	A	A	R	R	C	A	T	K	C	C	T	C	C	A	A	C	T	A	T	G	G	C	A	A	T	C	G	G	T	C	Y	C	T	G	Y	G	C	A	A	R	Y	R	M	A	G	C	R	A
SH2300026	IPK_CAN_57 x SI-1_F2_34A	A	A	G	G	C	A	T	T	T	C	T	T	C	A	A	A	A	A	T	G	G	C	A	A	T	C	A	G	T	T	T	C	T	G	C	-	C	A	A	A	C	G	A	A	G	C	G	A
SH2300026	IPK_CAN_57 x SI-1_F2_42A	A	A	G	G	C	A	T	T	T	C	T	T	C	A	A	A	A	A	T	G	G	C	A	A	T	C	A	G	T	T	T	C	T	G	C	-	C	A	A	A	C	G	A	A	G	C	G	A
SH2300026	IPK_CAN_57 x SI-1_F2_50A	A	A	R	R	C	A	T	K	Y	C	T	Y	C	A	A	M	W	A	T	G	G	C	A	A	T	C	R	G	T	Y	T	C	T	G	C	-	C	A	A	A	C	G	A	A	G	C	G	A
SH2300026	IPK_CAN_57 x SI-1_F2_58A	A	A	G	G	C	A	T	T	T	C	T	T	C	A	A	A	A	A	T	G	G	C	A	A	T	C	A	G	T	T	T	C	T	G	C	-	C	A	A	A	C	G	A	A	G	C	G	A
SH2300026	IPK_CAN_57 x SI-1_F2_66A	A	A	G	G	C	A	T	T	T	C	T	T	C	A	A	A	A	A	T	G	G	C	A	A	T	C	A	G	T	T	T	C	T	G	C	-	C	A	A	A	C	G	A	A	G	C	G	A
SH2300026	IPK_CAN_57 x SI-1_F2_3A	A	A	R	R	C	A	T	K	Y	C	T	Y	C	A	A	M	W	A	T	G	G	C	A	A	T	C	R	G	T	C	Y	C	T	G	Y	G	C	A	A	R	Y	R	M	A	G	C	R	A
SH2300026	IPK_CAN_57 x SI-1_F2_75A	A	A	R	R	C	A	T	K	Y	C	T	Y	C	A	A	M	W	A	T	G	G	C	A	A	T	C	R	G	T	Y	Y	C	T	G	Y	G	C	A	A	R	Y	R	M	A	G	C	R	A
SH2300026	IPK_CAN_57 x SI-1_F2_83A	A	A	A	A	C	A	T	G	C	C	T	C	C	A	A	C	T	A	T	G	G	C	A	A	T	C	G	G	T	C	C	C	T	G	T	G	C	A	A	G	T	A	C	A	G	C	A	A
SH2300026	IPK_CAN_57 x SI-1_F2_91A	A	A	A	A	C	A	T	G	C	C	T	C	C	A	A	C	T	A	T	G	G	C	A	A	T	C	G	G	T	C	C	C	T	G	T	G	C	A	A	G	T	A	C	A	G	C	A	A
SH2300026	IPK_CAN_57 x SI-1_F2_11A	A	A	A	A	C	A	T	G	C	C	T	C	C	A	A	C	T	A	T	G	G	C	A	A	T	C	R	G	T	Y	C	C	T	G	T	G	C	A	A	G	T	A	C	A	G	C	A	A
SH2300026	IPK_CAN_57 x SI-1_F2_19A	A	A	R	R	C	A	T	K	Y	C	T	Y	C	A	A	A	A	A	T	G	G	C	A	A	T	C	R	G	T	Y	Y	C	T	G	Y	G	C	A	A	R	Y	R	M	A	G	C	R	A
SH2300026	IPK_CAN_57 x SI-1_F2_27A	A	A	G	G	C	A	T	T	T	C	T	T	C	A	A	A	A	A	T	G	G	C	A	A	T	C	A	G	T	Y	T	C	T	G	C	-	C	A	A	A	C	G	A	A	G	C	G	A
SH2300026	IPK_CAN_57 x SI-1_F2_35A	A	A	R	R	C	A	T	K	Y	C	T	Y	C	A	A	M	W	A	T	G	G	C	A	A	T	C	R	G	T	Y	Y	C	T	G	Y	G	C	A	A	R	Y	R	M	A	G	C	R	A
SH2300026	IPK_CAN_57 x SI-1_F2_43A	A	A	R	R	C	A	T	K	Y	C	T	Y	C	A	A	M	W	A	T	G	G	C	A	A	T	C	R	G	T	Y	Y	C	T	G	Y	G	C	A	A	R	Y	R	M	A	G	C	R	A
SH2300026	IPK_CAN_57 x SI-1_F2_51A	A	A	R	R	C	A	T	K	Y	C	T	Y	C	A	A	M	W	A	T	G	G	C	A	A	T	C	R	G	T	Y	Y	C	T	G	Y	G	C	A	A	R	Y	R	M	A	G	C	R	A
SH2300026	IPK_CAN_57 x SI-1_F2_59A	A	A	A	A	C	A	T	G	C	C	T	C	C	A	A	C	W	A	T	G	G	C	A	A	T	C	R	G	T	T	C	C	T	G	T	G	C	A	A	G	T	A	C	A	G	C	A	A
SH2300026	IPK_CAN_57 x SI-1_F2_67A	A	A	R	R	C	A	T	K	Y	C	T	Y	C	A	A	M	T	A	T	G	G	C	A	A	T	C	G	G	T	C	Y	C	T	G	Y	G	C	A	A	R	Y	R	M	A	G	C	R	A
SH2300026	IPK_CAN_57 x SI-1_F2_4A	A	A	R	R	C	A	T	K	Y	C	T	Y	C	A	A	A	A	A	T	G	G	C	A	A	T	C	A	G	T	Y	Y	C	T	G	Y	G	C	A	A	R	Y	R	M	A	G	C	R	A
SH2300026	IPK_CAN_57 x SI-1_F2_76A	A	A	R	R	C	A	T	K	Y	C	T	Y	C	A	A	M	W	A	T	G	G	C	A	A	T	C	R	G	T	Y	Y	C	T	G	Y	G	C	A	A	R	Y	R	M	A	G	C	R	A
SH2300026	IPK_CAN_57 x SI-1_F2_84A	A	A	R	R	C	A	T	K	Y	C	T	Y	C	A	A	M	W	A	T	G	G	C	A	A	T	C	R	G	T	Y	Y	C	T	G	Y	G	C	A	A	R	Y	R	M	A	G	C	R	A
SH2300026	IPK_CAN_57 x SI-1_F2_92A	A	A	G	G	C	A	T	T	T	C	T	T	C	A	A	M	W	A	T	G	G	C	A	A	T	C	R	G	T	Y	T	C	T	G	C	-	C	A	A	A	C	G	A	A	G	C	G	A
SH2300026	IPK_CAN_57 x SI-1_F2_12A	A	A	R	R	C	A	T	K	Y	C	T	Y	C	A	A	M	W	A	T	G	G	C	A	A	T	C	R	G	T	Y	Y	C	T	G	Y	G	C	A	A	R	Y	R	M	A	G	C	R	A
SH2300026	IPK_CAN_57 x SI-1_F2_20A	A	A	R	R	C	A	T	K	Y	C	T	Y	C	A	A	M	W	A	T	G	G	C	A	A	T	C	R	G	T	Y	Y	C	T	G	Y	G	C	A	A	R	Y	R	M	A	G	C	R	A
SH2300026	IPK_CAN_57 x SI-1_F2_28A	A	A	A	A	C	A	T	G	C	C	T	C	C	A	A	C	T	A	T	G	G	C	A	A	T	C	G	G	T	C	C	C	T	G	T	G	C	A	A	G	T	A	C	A	G	C	A	A
SH2300026	IPK_CAN_57 x SI-1_F2_36A	A	A	R	R	C	A	T	K	Y	C	T	Y	C	A	A	M	W	A	T	G	G	C	A	A	T	C	A	G	T	T	Y	C	T	G	Y	G	C	A	A	R	Y	R	M	A	G	C	R	A
SH2300026	IPK_CAN_57 x SI-1_F2_44A	A	A	A	A	C	A	T	G	C	C	T	C	C	A	A	C	T	A	T	G	G	C	A	A	T	C	G	G	T	C	C	C	T	G	T	G	C	A	A	G	T	A	C	A	G	C	A	A
SH2300026	IPK_CAN_57 x SI-1_F2_52A	A	A	R	R	C	A	T	K	Y	C	T	Y	C	A	A	M	W	A	T	G	G	C	A	A	T	C	A	G	T	T	Y	C	T	G	Y	G	C	A	A	R	Y	R	M	A	G	C	R	A
SH2300026	IPK_CAN_57 x SI-1_F2_60A	A	A	R	R	C	A	T	K	Y	C	T	Y	C	A	A	M	W	A	T	G	G	C	A	A	T	C	G	G	T	C	Y	C	T	G	Y	G	C	A	A	R	Y	R	M	A	G	C	R	A
SH2300026	IPK_CAN_57 x SI-1_F2_68A	A	A	A	A	C	A	T	G	C	C	T	C	C	A	A	C	T	A	T	G	G	C	A	A	T	C	R	G	T	Y	C	C	T	G	T	G	C	A	A	G	T	A	C	A	G	C	A	A
SH2300026	IPK_CAN_57 x SI-1_F2_5A	A	A	G	G	C	A	T	T	T	C	T	T	C	A	A	A	A	A	T	G	G	C	A	A	T	C	R	G	T	Y	T	C	T	G	C	-	C	A	A	A	C	G	A	A	G	C	G	A
SH2300026	IPK_CAN_57 x SI-1_F2_77A	A	A	A	A	C	A	T	G	C	C	T	C	C	A	A	C	T	A	T	G	G	C	A	A	T	C	R	G	T	Y	C	C	T	G	T	G	C	A	A	G	T	A	C	A	G	C	A	A
SH2300026	IPK_CAN_57 x SI-1_F2_85A	A	A	A	A	C	A	T	G	C	C	T	C	C	A	A	C	W	A	T	G	G	C	A	A	T	C	R	G	T	Y	Y	C	T	G	Y	G	C	A	A	R	Y	R	M	A	G	C	R	A
SH2300026	IPK_CAN_57 x SI-1_F2_93A	A	A	G	G	C	A	T	T	T	C	T	T	C	A	A	A	A	A	T	G	G	C	A	A	T	C	A	G	T	T	T	C	T	G	C	-	C	A	A	A	C	G	A	A	G	C	G	A
SH2300026	IPK_CAN_57 x SI-1_F2_14A	A	A	R	R	C	A	T	K	Y	C	T	Y	C	A	A	C	T	A	T	G	G	C	A	A	T	C	G	G	T	C	T	C	T	G	C	-	C	A	A	A	C	G	A	A	G	C	G	A
SH2300026	IPK_CAN_57 x SI-1_F2_21A	A	A	R	R	C	A	T	K	Y	C	T	Y	C	A	A	M	W	A	T	G	G	C	A	A	T	C	R	G	T	T	Y	C	T	G	Y	G	C	A	A	R	Y	R	M	A	G	C	R	A
SH2300026	IPK_CAN_57 x SI-1_F2_29A	A	A	A	A	C	A	T	G	C	C	T	C	C	A	A	M	W	A	T	G	G	C	A	A	T	C	R	G	T	Y	Y	C	T	G	Y	G	C	A	A	R	Y	R	M	A	G	C	R	A
SH2300026	IPK_CAN_57 x SI-1_F2_37A	A	A	R	R	C	A	T	K	Y	C	T	Y	C	A	A	M	W	A	T	G	G	C	A	A	T	C	R	G	T	Y	Y	C	T	G	Y	G	C	A	A	R	Y	R	M	A	G	C	R	A
SH2300026	IPK_CAN_57 x SI-1_F2_45A	A	A	G	G	C	A	T	T	T	C	T	T	C	A	A	A	A	A	T	G	G	C	A	A	T	C	R	G	T	Y	T	C	T	G	C	-	C	A	A	A	C	G	A	A	G	C	G	A
SH2300026	IPK_CAN_57 x SI-1_F2_53A	A	A	G	G	C	A	T	T	T	C	T	T	C	A	A	M	W	A	T	G	G	C	A	A	T	C	R	G	T	Y	T	C	T	G	C	-	C	A	A	A	C	G	A	A	G	C	G	A
SH2300026	IPK_CAN_57 x SI-1_F2_61A	A	A	G	G	C	A	T	T	T	C	T	T	C	A	A	A	A	A	T	G	G	C	A	A	T	C	G	G	T	C	T	C	T	G	C	-	C	A	A	A	C	G	A	A	G	C	G	A
SH2300026	IPK_CAN_57 x SI-1_F2_69A	A	A	R	R	C	A	T	K	Y	C	T	Y	C	A	A	A	A	A	T	G	G	C	A	A	T	C	A	G	T	Y	Y	C	T	G	Y	G	C	A	A	R	Y	R	M	A	G	C	R	A
SH2300026	IPK_CAN_57 x SI-1_F2_6A	A	A	R	R	C	A	T	K	Y	C	T	Y	C	A	A	A	A	A	T	G	G	C	A	A	T	C	A	G	T	T	Y	C	T	G	Y	G	C	A	A	R	Y	R	M	A	G	C	R	A
SH2300026	IPK_CAN_57 x SI-1_F2_78A	A	A	R	R	C	A	T	K	Y	C	T	Y	C	A	A	M	W	A	T	G	G	C	A	A	T	C	R	G	T	Y	Y	C	T	G	Y	G	C	A	A	R	Y	R	M	A	G	C	R	A
SH2300026	IPK_CAN_57 x SI-1_F2_86A	A	A	A	A	C	A	T	G	C	C	T	C	C	A	A	M	W	A	T	G	G	C	A	A	T	C	R	G	T	Y	C	C	T	G	T	G	C	A	A	G	T	A	C	A	G	C	A	A
SH2300026	IPK_CAN_57 x SI-1_F2_94A	A	A	G	G	C	A	T	T	T	C	T	T	C	A	A	A	A	A	T	G	G	C	A	A	T	C	A	G	T	Y	T	C	T	G	C	-	C	A	A	A	C	G	A	A	G	C	G	A
SH2300026	IPK_CAN_57 x SI-1_F2_13A	A	A	R	R	C	A	T	K	Y	C	T	Y	C	A	A	C	T	A	T	G	G	C	A	A	T	C	G	G	T	C	Y	C	T	G	Y	G	C	A	A	R	Y	R	M	A	G	C	R	A
SH2300026	IPK_CAN_57 x SI-1_F2_22A	A	A	G	G	C	A	T	T	T	C	T	T	C	A	A	A	A	A	T	G	G	C	A	A	T	C	A	G	T	T	T	C	T	G	C	-	C	A	A	A	C	G	A	A	G	C	G	A
SH2300026	IPK_CAN_57 x SI-1_F2_30A	A	A	R	R	C	A	T	K	Y	C	T	Y	C	A	A	M	W	A	T	G	G	C	A	A	T	C	R	G	T	Y	C	C	T	G	T	G	C	A	A	G	T	A	C	A	G	C	A	A
SH2300026	IPK_CAN_57 x SI-1_F2_38A	A	A	R	R	C	A	T	K	Y	C	T	Y	C	A	A	M	W	A	T	G	G	C	A	A	T	C	G	G	T	C	Y	C	T	G	Y	G	C	A	A	R	Y	R	M	A	G	C	R	A
SH2300026	IPK_CAN_57 x SI-1_F2_46A	A	A	G	G	C	A	T	T	T	C	T	T	C	A	A	M	W	A	T	G	G	C	A	A	T	C	G	G	T	C	T	C	T	G	C	-	C	A	A	A	C	G	A	A	G	C	G	A
SH2300026	IPK_CAN_57 x SI-1_F2_54A	A	A	R	R	C	A	T	K	Y	C	T	Y	C	A	A	M	W	A	T	G	G	C	A	A	T	C	R	G	T	Y	T	C	T	G	C	-	C	A	A	A	C	G	A	A	G	C	G	A
SH2300026	IPK_CAN_57 x SI-1_F2_62A	A	A	A	A	C	A	T	G	C	C	T	C	C	A	A	C	T	A	T	G	G	C	A	A	T	C	G	G	T	C	Y	C	T	G	Y	G	C	A	A	R	Y	R	M	A	G	C	R	A
SH2300026	IPK_CAN_57 x SI-1_F2_70A	A	A	G	G	C	A	T	T	T	C	T	T	C	A	A	M	W	A	T	G	G	C	A	A	T	C	G	G	T	C	T	C	T	G	C	-	C	A	A	A	C	G	A	A	G	C	G	A
SH2300026	IPK_CAN_57 x SI-1_F2_7A	A	A	G	G	C	A	T	T	T	C	T	T	C	A	A	A	A	A	T	G	G	C	A	A	T	C	A	G	T	T	T	C	T	G	C	-	C	A	A	A	C	G	A	A	G	C	G	A
SH2300026	IPK_CAN_57 x SI-1_F2_79A	A	A	R	R	C	A	T	K	Y	C	T	Y	C	A	A	M	W	A	T	G	G	C	A	A	T	C	R	G	T	Y	Y	C	T	G	Y	G	C	A	A	R	Y	R	M	A	G	C	R	A
SH2300026	IPK_CAN_57 x SI-1_F2_87A	A	A	R	R	C	A	T	K	Y	C	T	Y	C	A	A	C	W	A	T	G	G	C	A	A	T	C	R	G	T	Y	Y	C	T	G	Y	G	C	A	A	R	Y	R	M	A	G	C	R	A
SH2300026	IPK_CAN_57 x SI-1_F2_15A	A	A	R	R	C	A	T	K	Y	C	T	Y	C	A	A	C	T	A	T	G	G	C	A	A	T	C	R	G	T	Y	Y	C	T	G	Y	G	C	A	A	R	Y	R	M	A	G	C	R	A
SH2300026	IPK_CAN_57 x SI-1_F2_23A	A	A	A	A	C	A	T	G	C	C	T	C	C	A	A	C	T	A	T	G	G	C	A	A	T	C	G	G	T	C	C	C	T	G	T	G	C	A	A	G	T	A	C	A	G	C	A	A
SH2300026	IPK_CAN_57 x SI-1_F2_31A	A	A	G	G	C	A	T	T	Y	C	T	Y	C	A	A	M	W	A	T	G	G	C	A	A	T	C	G	G	T	C	T	C	T	G	C	-	C	A	A	A	C	G	A	A	G	C	G	A
SH2300026	IPK_CAN_57 x SI-1_F2_39A	A	A	R	R	C	A	T	K	Y	C	T	Y	C	A	A	M	W	A	T	G	G	C	A	A	T	C	R	G	T	Y	Y	C	T	G	Y	G	C	A	A	R	Y	R	M	A	G	C	R	A
SH2300026	IPK_CAN_57 x SI-1_F2_47A	A	A	A	A	C	A	T	G	C	C	T	C	C	A	A	C	T	A	T	G	G	C	A	A	T	C	G	G	T	C	C	C	T	G	Y	G	C	A	A	R	Y	R	M	A	G	C	A	A
SH2300026	IPK_CAN_57 x SI-1_F2_55A	A	A	A	A	C	A	T	G	C	C	T	C	C	A	A	C	W	A	T	G	G	C	A	A	T	C	R	G	T	Y	C	C	T	G	T	G	C	A	A	G	T	A	C	A	G	C	A	A
SH2300026	IPK_CAN_57 x SI-1_F2_63A	A	A	R	R	C	A	T	K	Y	C	T	Y	C	A	A	M	W	A	T	G	G	C	A	A	T	C	R	G	T	Y	Y	C	T	G	C	-	C	A	A	R	Y	R	M	A	G	C	R	A
SH2300026	IPK_CAN_57 x SI-1_F2_71A	A	A	R	R	C	A	T	K	Y	C	T	Y	C	A	A	M	W	A	T	G	G	C	A	A	T	C	A	G	T	T	Y	C	T	G	Y	G	C	A	A	R	Y	R	M	A	G	C	R	A
SH2300026	IPK_CAN_57 x SI-1_F2_8A	A	A	G	G	C	A	T	T	T	C	T	T	C	A	A	A	W	A	T	G	G	C	A	A	T	C	R	G	T	Y	T	C	T	G	C	-	C	A	A	A	C	G	A	A	G	C	G	A
SH2300026	IPK_CAN_57 x SI-1_F2_80A	A	A	R	R	C	A	T	K	Y	C	T	Y	C	A	A	M	W	A	T	G	G	C	A	A	T	C	G	G	T	C	Y	C	T	G	Y	G	C	A	A	R	Y	R	M	A	G	C	R	A
SH2300026	IPK_CAN_57 x SI-1_F2_88A	A	A	G	G	C	A	T	T	T	C	T	T	C	A	A	A	A	A	T	G	G	C	A	A	T	C	A	G	T	Y	Y	C	T	G	Y	G	C	A	A	R	Y	R	M	A	G	C	R	A
SH2300026	IPK_CAN_57 x SI-1_F2_16A	A	A	A	A	C	A	T	G	C	C	T	C	C	A	A	C	T	A	T	G	G	C	A	A	T	C	G	G	T	C	C	C	T	G	T	G	C	A	A	G	T	A	C	A	G	C	A	A
SH2300026	IPK_CAN_57 x SI-1_F2_24A	A	A	R	R	C	A	T	K	Y	C	T	Y	C	A	A	M	T	A	T	G	G	C	A	A	T	C	G	G	T	C	Y	C	T	G	Y	G	C	A	A	R	Y	R	M	A	G	C	R	A
SH2300026	IPK_CAN_57 x SI-1_F2_32A	A	A	R	R	C	A	T	K	Y	C	T	Y	C	A	A	M	W	A	T	G	G	C	A	A	T	C	R	G	T	Y	Y	C	T	G	Y	G	C	A	A	R	Y	R	M	A	G	C	R	A
SH2300026	IPK_CAN_57 x SI-1_F2_40A	A	A	G	G	C	A	T	T	T	C	T	T	C	A	A	A	A	A	T	G	G	C	A	A	T	C	A	G	T	T	T	C	T	G	C	-	C	A	A	A	C	G	A	A	G	C	G	A
SH2300026	IPK_CAN_57 x SI-1_F2_48A	A	A	G	G	C	A	T	T	T	C	T	T	C	A	A	A	A	A	T	G	G	C	A	A	T	C	A	G	T	T	T	C	T	G	C	-	C	A	A	A	C	G	A	A	G	C	G	A
SH2300026	IPK_CAN_57 x SI-1_F2_56A	A	A	R	R	C	A	T	K	Y	C	T	Y	C	A	A	M	W	A	T	G	G	C	A	A	T	C	R	G	T	Y	T	C	T	G	C	-	C	A	A	A	C	G	A	A	G	C	G	A
SH2300026	IPK_CAN_57 x SI-1_F2_64A	A	A	G	G	C	A	T	T	T	C	T	T	C	A	A	A	A	A	T	G	G	C	A	A	T	C	A	G	T	T	T	C	T	G	C	-	C	A	A	A	C	G	A	A	G	C	G	A
SH2300026	IPK_CAN_57 x SI-1_F2_72A	A	A	R	R	C	A	T	K	Y	C	T	Y	C	A	A	A	A	A	T	G	G	C	A	A	T	C	A	G	T	T	Y	C	T	G	Y	G	C	A	A	R	Y	R	M	A	G	C	R	A
SH2300026	IPK_CAN_57 x SI-1_F2_95A	A	A	R	R	C	A	T	K	Y	C	T	Y	C	A	A	M	W	A	T	G	G	C	A	A	T	C	R	G	T	Y	T	C	T	G	C	-	C	A	A	A	C	G	A	A	G	C	G	A
SH2300026	IPK_CAN_57 x SI-1_F2_63B	A	A	G	G	C	A	T	T	T	C	T	T	C	A	A	A	A	A	T	G	G	C	A	A	T	C	R	G	T	Y	Y	C	T	G	Y	G	C	A	A	R	Y	R	M	A	G	C	R	A
SH2300026	IPK_CAN_57 x SI-1_F2_71B	A	A	A	A	C	A	T	G	C	C	T	C	C	A	A	C	T	A	T	G	G	C	A	A	T	C	R	G	T	Y	Y	C	T	G	Y	G	C	A	A	R	Y	R	M	A	G	C	R	A
SH2300026	IPK_CAN_57 x SI-1_F2_79B	A	A	R	R	C	A	T	K	Y	C	T	Y	C	A	A	M	W	A	T	G	G	C	A	A	T	C	R	G	T	Y	Y	C	T	G	Y	G	C	A	A	R	Y	R	M	A	G	C	R	A
SH2300026	IPK_CAN_57 x SI-1_F2_103A	A	A	R	R	C	A	T	K	Y	C	T	Y	C	A	A	A	A	A	T	G	G	C	A	A	T	C	A	G	T	T	Y	C	T	G	C	-	C	A	A	R	Y	R	M	A	G	C	R	A
SH2300026	IPK_CAN_57 x SI-1_F2_7B	A	A	G	G	C	A	T	T	T	C	T	T	C	A	A	A	W	A	T	G	G	C	A	A	T	C	G	G	T	C	T	C	T	G	C	-	C	A	A	A	C	G	A	A	G	C	G	A
SH2300026	IPK_CAN_57 x SI-1_F2_15B	A	A	R	R	C	A	T	K	Y	C	T	Y	C	A	A	C	T	A	T	G	G	C	A	A	T	C	G	G	T	C	Y	C	T	G	Y	G	C	A	A	R	Y	R	M	A	G	C	R	A
SH2300026	IPK_CAN_57 x SI-1_F2_23B	A	A	R	R	C	A	T	K	Y	C	T	Y	C	A	A	M	W	A	T	G	G	C	A	A	T	C	R	G	T	Y	Y	C	T	G	Y	G	C	A	A	R	Y	R	M	A	G	C	R	A
SH2300026	IPK_CAN_57 x SI-1_F2_31B	A	A	R	R	C	A	T	K	Y	C	T	Y	C	A	A	M	W	A	T	G	G	C	A	A	T	C	R	G	T	Y	T	C	T	G	C	-	C	A	A	A	C	G	A	A	G	C	R	A
SH2300026	IPK_CAN_57 x SI-1_F2_39B	A	A	R	R	C	A	T	K	Y	C	T	Y	C	A	A	M	W	A	T	G	G	C	A	A	T	C	G	G	T	C	Y	C	T	G	Y	G	C	A	A	R	Y	R	M	A	G	C	R	A
SH2300026	IPK_CAN_57 x SI-1_F2_47B	A	A	G	G	C	A	T	T	T	C	T	T	C	A	A	A	A	A	T	G	G	C	A	A	T	C	R	G	T	Y	T	C	T	G	C	-	C	A	A	A	C	G	A	A	G	C	G	A
SH2300026	IPK_CAN_57 x SI-1_F2_55B	A	A	R	R	C	A	T	K	Y	C	T	Y	C	A	A	C	T	A	T	G	G	C	A	A	T	C	G	G	T	C	Y	C	T	G	Y	G	C	A	A	R	Y	R	M	A	G	C	R	A
SH2300026	IPK_CAN_57 x SI-1_F2_96A	A	A	A	A	C	A	T	G	C	C	T	C	C	A	A	C	W	A	T	G	G	C	A	A	T	C	R	G	T	T	C	C	T	G	T	G	C	A	A	G	T	A	C	A	G	C	A	A
SH2300026	IPK_CAN_57 x SI-1_F2_64B	A	A	R	R	C	A	T	K	Y	C	T	Y	C	A	A	M	W	A	T	G	G	C	A	A	T	C	R	G	T	Y	Y	C	T	G	Y	G	C	A	A	R	Y	R	M	A	G	C	R	A
SH2300026	IPK_CAN_57 x SI-1_F2_72B	A	A	R	R	C	A	T	K	Y	C	T	Y	C	A	A	M	W	A	T	G	G	C	A	A	T	C	A	G	T	T	Y	C	T	G	Y	G	C	A	A	R	Y	R	M	A	G	C	R	A
SH2300026	IPK_CAN_57 x SI-1_F2_80B	A	A	G	G	C	A	T	T	T	C	T	T	C	A	A	A	A	A	T	G	G	C	A	A	T	C	A	G	T	T	T	C	T	G	C	-	C	A	A	A	C	G	A	A	G	C	G	A
SH2300026	IPK_CAN_57 x SI-1_F2_104A	A	A	G	G	C	A	T	T	T	C	T	Y	C	A	A	M	W	A	T	G	G	C	A	A	T	C	R	G	T	Y	T	C	T	G	C	-	C	A	A	A	C	G	A	A	G	C	G	A
SH2300026	IPK_CAN_57 x SI-1_F2_8B	A	A	R	R	C	A	T	K	Y	C	T	Y	C	A	A	C	T	A	T	G	G	C	A	A	T	C	G	G	T	C	Y	C	T	G	Y	G	C	A	A	R	Y	R	M	A	G	C	R	A
SH2300026	IPK_CAN_57 x SI-1_F2_16B	A	A	A	A	C	A	T	G	C	C	T	C	C	A	A	C	T	A	T	G	G	C	A	A	T	C	R	G	T	Y	C	C	T	G	T	G	C	A	A	G	T	A	C	A	G	C	A	A
SH2300026	IPK_CAN_57 x SI-1_F2_24B	A	A	G	G	C	A	T	T	T	C	T	T	C	A	A	A	A	A	T	G	G	C	A	A	T	C	R	G	T	Y	Y	C	T	G	Y	G	C	A	A	R	Y	R	M	A	G	C	R	A
SH2300026	IPK_CAN_57 x SI-1_F2_32B	A	A	A	A	C	A	T	G	C	C	T	C	C	A	A	M	W	A	T	G	G	C	A	A	T	C	R	G	T	Y	C	C	T	G	Y	G	C	A	A	R	Y	A	C	A	G	C	A	A
SH2300026	IPK_CAN_57 x SI-1_F2_40B	A	A	G	G	C	A	T	T	T	C	T	T	C	A	A	A	A	A	T	G	G	C	A	A	T	C	A	G	T	T	T	C	T	G	C	-	C	A	A	A	C	G	A	A	G	C	G	A
SH2300026	IPK_CAN_57 x SI-1_F2_48B	A	A	G	G	C	A	T	T	T	C	T	T	C	A	A	A	A	A	T	G	G	C	A	A	T	C	A	G	T	T	T	C	T	G	C	-	C	A	A	A	C	G	A	A	G	C	G	A
SH2300026	IPK_CAN_57 x SI-1_F2_56B	A	A	G	G	C	A	T	T	T	C	T	T	C	A	A	M	W	A	T	G	G	C	A	A	T	C	R	G	T	Y	T	C	T	G	C	-	C	A	A	A	C	G	A	A	G	C	G	A
SH2300026	IPK_CAN_57 x SI-1_F2_97A	A	A	R	R	C	A	T	K	Y	C	T	Y	C	A	A	M	W	A	T	G	G	C	A	A	T	C	R	G	T	Y	Y	C	T	G	Y	G	C	A	A	R	Y	R	M	A	G	C	R	A
SH2300026	IPK_CAN_57 x SI-1_F2_65B	A	A	R	R	C	A	T	K	Y	C	T	Y	C	A	A	M	W	A	T	G	G	C	A	A	T	C	A	G	T	T	Y	C	T	G	Y	G	C	A	A	R	Y	R	M	A	G	C	R	A
SH2300026	IPK_CAN_57 x SI-1_F2_73B	A	A	G	G	C	A	T	T	T	C	T	T	C	A	A	A	A	A	T	G	G	C	A	A	T	C	A	G	T	T	T	C	T	G	C	-	C	A	A	A	C	G	A	A	G	C	G	A
SH2300026	IPK_CAN_57 x SI-1_F2_81B	A	A	R	R	C	A	T	K	Y	C	T	Y	C	A	A	M	W	A	T	G	G	C	A	A	T	C	G	G	T	C	Y	C	T	G	Y	G	C	A	A	R	Y	R	M	A	G	C	R	A
SH2300026	IPK_CAN_57 x SI-1_F2_1B	A	A	A	A	C	A	T	G	C	C	T	C	C	A	A	C	T	A	T	G	G	C	A	A	T	C	G	G	T	C	C	C	T	G	T	G	C	A	A	G	T	A	C	A	G	C	A	A
SH2300026	IPK_CAN_57 x SI-1_F2_9B	A	A	R	R	C	A	T	G	C	C	T	C	C	A	A	C	T	A	T	G	G	C	A	A	T	C	G	G	T	C	Y	C	T	G	Y	G	C	A	A	R	Y	R	M	A	G	C	R	A
SH2300026	IPK_CAN_57 x SI-1_F2_17B	A	A	A	A	C	A	T	G	C	C	T	C	C	A	A	C	W	A	T	G	G	C	A	A	T	C	R	G	T	Y	C	C	T	G	T	G	C	A	A	G	T	A	C	A	G	C	A	A
SH2300026	IPK_CAN_57 x SI-1_F2_25B	A	A	G	G	C	A	T	T	T	C	T	T	C	A	A	M	W	A	T	G	G	C	A	A	T	C	R	G	T	Y	T	C	T	G	C	-	C	A	A	A	C	G	A	A	G	C	G	A
SH2300026	IPK_CAN_57 x SI-1_F2_33B	A	A	A	A	C	A	T	G	C	C	T	C	C	A	A	C	T	A	T	G	G	C	A	A	T	C	G	G	T	C	C	C	T	G	T	G	C	A	A	G	T	A	C	A	G	C	A	A
SH2300026	IPK_CAN_57 x SI-1_F2_41B	A	A	G	R	C	A	T	K	Y	C	T	C	C	A	A	C	T	A	T	G	G	C	A	A	T	C	G	G	T	C	T	C	T	G	C	-	C	A	A	A	C	G	A	A	G	C	G	A
SH2300026	IPK_CAN_57 x SI-1_F2_49B	A	A	G	G	C	A	T	T	T	C	T	T	C	A	A	A	A	A	T	G	G	C	A	A	T	C	R	G	T	Y	T	C	T	G	C	-	C	A	A	A	C	G	A	A	G	C	G	A
SH2300026	IPK_CAN_57 x SI-1_F2_57B	A	A	R	R	C	A	T	K	Y	C	T	Y	C	A	A	M	W	A	T	G	G	C	A	A	T	C	R	G	T	Y	Y	C	T	G	Y	G	C	A	A	R	Y	R	M	A	G	C	R	A
SH2300026	IPK_CAN_57 x SI-1_F2_98A	A	A	R	R	C	A	T	K	Y	C	T	Y	C	A	A	M	W	A	T	G	G	C	A	A	T	C	R	G	T	Y	Y	C	T	G	Y	G	C	A	A	R	Y	R	M	A	G	C	R	A
SH2300026	IPK_CAN_57 x SI-1_F2_66B	A	A	A	A	C	A	T	G	C	C	T	C	C	A	A	M	W	A	T	G	G	C	A	A	T	C	A	G	T	T	C	C	T	G	T	G	C	A	A	G	T	A	C	A	G	C	A	A
SH2300026	IPK_CAN_57 x SI-1_F2_74B	A	A	G	G	C	A	T	T	T	C	T	T	C	A	A	A	A	A	T	G	G	C	A	A	T	C	R	G	T	Y	T	C	T	G	C	-	C	A	A	A	C	G	A	A	G	C	G	A
SH2300026	IPK_CAN_57 x SI-1_F2_82B	A	A	G	G	C	A	T	T	T	C	T	T	C	A	A	A	A	A	T	G	G	C	A	A	T	C	A	G	T	T	T	C	T	G	C	-	C	A	A	A	C	G	A	A	G	C	G	A
SH2300026	IPK_CAN_57 x SI-1_F2_2B	A	A	R	R	C	A	T	K	Y	C	T	Y	C	A	A	M	W	A	T	G	G	C	A	A	T	C	G	G	T	C	Y	C	T	G	Y	G	C	A	A	R	Y	R	M	A	G	C	R	A
SH2300026	IPK_CAN_57 x SI-1_F2_10B	A	A	R	R	C	A	T	K	Y	C	T	Y	C	A	A	M	W	A	T	G	G	C	A	A	T	C	R	G	T	C	Y	C	T	G	Y	G	C	A	A	R	Y	R	M	A	G	C	R	A
SH2300026	IPK_CAN_57 x SI-1_F2_18B	A	A	R	R	C	A	T	K	Y	C	T	Y	C	A	A	M	W	A	T	G	G	C	A	A	T	C	R	G	T	Y	T	C	T	G	C	-	C	A	A	A	C	G	A	A	G	C	G	A
SH2300026	IPK_CAN_57 x SI-1_F2_26B	A	A	R	R	C	A	T	K	Y	C	T	Y	C	A	A	M	W	A	T	G	G	C	A	A	T	C	R	G	T	Y	Y	C	T	G	Y	G	C	A	A	R	Y	R	M	A	G	C	R	A
SH2300026	IPK_CAN_57 x SI-1_F2_34B	A	A	A	A	C	A	T	G	C	C	T	C	C	A	A	C	T	A	T	G	G	C	A	A	T	C	G	G	T	C	Y	C	T	G	Y	G	C	A	A	R	Y	R	M	A	G	C	R	A
SH2300026	IPK_CAN_57 x SI-1_F2_42B	A	A	R	R	C	A	T	K	Y	C	T	Y	C	A	A	A	A	A	T	G	G	C	A	A	T	C	A	G	T	T	Y	C	T	G	Y	G	C	A	A	R	Y	R	M	A	G	C	R	A
SH2300026	IPK_CAN_57 x SI-1_F2_50B	A	A	A	A	C	A	T	G	C	C	T	C	C	A	A	C	T	A	T	G	G	C	A	A	T	C	A	G	T	T	C	C	T	G	T	G	C	A	A	G	T	A	C	A	G	C	A	A
SH2300026	IPK_CAN_57 x SI-1_F2_58B	A	A	A	A	C	A	T	G	C	C	T	C	C	A	A	C	T	A	T	G	G	C	A	A	T	C	G	G	T	C	Y	C	T	G	Y	G	C	A	A	R	Y	R	M	A	G	C	R	A
SH2300026	IPK_CAN_57 x SI-1_F2_99A	A	A	R	R	C	A	T	K	Y	C	T	Y	C	A	A	M	W	A	T	G	G	C	A	A	T	C	R	G	T	Y	Y	C	T	G	Y	G	C	A	A	R	Y	R	M	A	G	C	R	A
SH2300026	IPK_CAN_57 x SI-1_F2_67B	A	A	A	A	C	A	T	G	C	C	T	C	C	A	A	C	T	A	T	G	G	C	A	A	T	C	G	G	T	Y	Y	C	T	G	Y	G	C	A	A	R	Y	R	M	A	G	C	R	A
SH2300026	IPK_CAN_57 x SI-1_F2_75B	A	A	G	G	C	A	T	T	T	C	T	T	C	A	A	A	A	A	T	G	G	C	A	A	T	C	R	G	T	Y	T	C	T	G	C	-	C	A	A	A	C	G	A	A	G	C	G	A
SH2300026	IPK_CAN_57 x SI-1_F2_83B	A	A	A	A	C	A	T	G	C	C	T	C	C	A	A	C	T	A	T	G	G	C	A	A	T	C	G	G	T	C	C	C	T	G	T	G	C	A	A	G	T	A	C	A	G	C	A	A
SH2300026	IPK_CAN_57 x SI-1_F2_3B	A	A	R	R	C	A	T	K	Y	C	T	Y	C	A	A	M	W	A	T	G	G	C	A	A	T	C	R	G	T	Y	Y	C	T	G	Y	G	C	A	A	R	Y	R	M	A	G	C	R	A
SH2300026	IPK_CAN_57 x SI-1_F2_11B	A	A	A	A	C	A	T	G	C	C	T	C	C	A	A	C	T	A	T	G	G	C	A	A	T	C	A	G	T	T	C	C	T	G	T	G	C	A	A	G	T	A	C	A	G	C	A	A
SH2300026	IPK_CAN_57 x SI-1_F2_19B	A	A	R	R	C	A	T	K	Y	C	T	Y	C	A	A	M	W	A	T	G	G	C	A	A	T	C	R	G	T	Y	Y	C	T	G	Y	G	C	A	A	R	Y	R	M	A	G	C	R	A
SH2300026	IPK_CAN_57 x SI-1_F2_27B	A	A	G	G	C	A	T	T	T	C	T	T	C	A	A	A	A	A	T	G	G	C	A	A	T	C	A	G	T	T	T	C	T	G	C	-	C	A	A	A	C	G	A	A	G	C	G	A
SH2300026	IPK_CAN_57 x SI-1_F2_35B	A	A	R	R	C	A	T	K	Y	C	T	Y	C	A	A	M	W	A	T	G	G	C	A	A	T	C	R	G	T	Y	T	C	T	G	C	-	C	A	A	A	C	G	A	A	G	C	R	A
SH2300026	IPK_CAN_57 x SI-1_F2_43B	A	A	A	A	C	A	T	G	C	C	T	C	C	A	A	C	T	A	T	G	G	C	A	A	T	C	R	G	T	Y	C	C	T	G	T	G	C	A	A	G	T	A	C	A	G	C	A	A
SH2300026	IPK_CAN_57 x SI-1_F2_51B	A	A	R	R	C	A	T	K	Y	C	T	Y	C	A	A	A	A	A	T	G	G	C	A	A	T	C	A	G	T	T	Y	C	T	G	Y	G	C	A	A	R	Y	R	M	A	G	C	R	A
SH2300026	IPK_CAN_57 x SI-1_F2_59B	A	A	R	R	C	A	T	K	Y	C	T	Y	C	A	A	M	W	A	T	G	G	C	A	A	T	C	A	G	T	T	Y	C	T	G	Y	G	C	A	A	R	Y	R	M	A	G	C	R	A
SH2300026	IPK_CAN_57 x SI-1_F2_100A	A	A	G	G	C	A	T	T	T	C	T	T	C	A	A	M	W	A	T	G	G	C	A	A	T	C	R	G	T	Y	Y	C	T	G	Y	G	C	A	A	R	Y	R	M	A	G	C	R	A
SH2300026	IPK_CAN_57 x SI-1_F2_68B	A	A	R	R	C	A	T	K	Y	C	T	Y	C	A	A	M	W	A	T	G	G	C	A	A	T	C	R	G	T	Y	Y	C	T	G	Y	G	C	A	A	R	Y	R	M	A	G	C	R	A
SH2300026	IPK_CAN_57 x SI-1_F2_76B	A	A	R	R	C	A	T	K	Y	C	T	Y	C	A	A	M	W	A	T	G	G	C	A	A	T	C	R	G	T	T	Y	C	T	G	Y	G	C	A	A	R	Y	R	M	A	G	C	R	A
SH2300026	IPK_CAN_57 x SI-1_F2_84B	A	A	R	R	C	A	T	K	Y	C	T	Y	C	A	A	A	A	A	T	G	G	C	A	A	T	C	A	G	T	T	Y	C	T	G	Y	G	C	A	A	R	Y	R	M	A	G	C	R	A
SH2300026	IPK_CAN_57 x SI-1_F2_4B	A	A	G	G	C	A	T	T	T	C	T	T	C	A	A	A	A	A	T	G	G	C	A	A	T	C	A	G	T	T	T	C	T	G	C	-	C	A	A	A	C	G	A	A	G	C	G	A
SH2300026	IPK_CAN_57 x SI-1_F2_12B	A	A	A	A	C	A	T	G	C	C	T	C	C	A	A	C	T	A	T	G	G	C	A	A	T	C	R	G	T	Y	C	C	T	G	T	G	C	A	A	G	T	A	C	A	G	C	A	A
SH2300026	IPK_CAN_57 x SI-1_F2_20B	A	A	G	G	C	A	T	T	T	C	T	T	C	A	A	M	W	A	T	G	G	C	A	A	T	C	R	G	T	Y	T	C	T	G	C	-	C	A	A	A	C	G	A	A	G	C	G	A
SH2300026	IPK_CAN_57 x SI-1_F2_28B	A	A	G	G	C	A	T	T	T	C	T	T	C	A	A	A	A	A	T	G	G	C	A	A	T	C	A	G	T	Y	T	C	T	G	C	-	C	A	A	A	C	G	A	A	G	C	G	A
SH2300026	IPK_CAN_57 x SI-1_F2_36B	A	A	R	R	C	A	T	K	Y	C	T	Y	C	A	A	M	W	A	T	G	G	C	A	A	T	C	A	G	T	T	Y	C	T	G	Y	G	C	A	A	R	Y	R	M	A	G	C	R	A
SH2300026	IPK_CAN_57 x SI-1_F2_44B	A	A	R	R	C	A	T	K	Y	C	T	Y	C	A	A	M	A	A	T	G	G	C	A	A	T	C	A	G	T	T	Y	C	T	G	Y	G	C	A	A	R	Y	R	M	A	G	C	R	A
SH2300026	IPK_CAN_57 x SI-1_F2_52B	A	A	R	R	C	A	T	K	Y	C	T	Y	C	A	A	M	W	A	T	G	G	C	A	A	T	C	G	G	T	C	Y	C	T	G	Y	G	C	A	A	R	Y	R	M	A	G	C	R	A
SH2300026	IPK_CAN_57 x SI-1_F2_60B	A	A	R	R	C	A	T	K	Y	C	T	Y	C	A	A	A	A	A	T	G	G	C	A	A	T	C	A	G	T	T	Y	C	T	G	Y	G	C	A	A	R	Y	R	M	A	G	C	R	A
SH2300026	IPK_CAN_57 x SI-1_F2_101A	A	A	A	A	C	A	T	G	C	C	T	C	C	A	A	M	W	A	T	G	G	C	A	A	T	C	R	G	T	Y	C	C	T	G	T	G	C	A	A	G	T	A	C	A	G	C	A	A
SH2300026	IPK_CAN_57 x SI-1_F2_69B	A	A	A	A	C	A	T	G	C	C	T	C	C	A	A	C	W	A	T	G	G	C	A	A	T	C	R	G	T	Y	C	C	T	G	T	G	C	A	A	G	T	A	C	A	G	C	A	A
SH2300026	IPK_CAN_57 x SI-1_F2_77B	A	A	R	R	C	A	T	K	Y	C	T	Y	C	A	A	M	W	A	T	G	G	C	A	A	T	C	A	G	T	T	Y	C	T	G	Y	G	C	A	A	R	Y	R	M	A	G	C	R	A
SH2300026	IPK_CAN_57 x SI-1_F2_5B	A	A	G	G	C	A	T	T	T	C	T	T	C	A	A	M	W	A	T	G	G	C	A	A	T	C	R	G	T	Y	Y	C	T	G	Y	G	C	A	A	R	Y	R	M	A	G	C	R	A
SH2300026	IPK_CAN_57 x SI-1_F2_13B	A	A	A	A	C	A	T	G	C	C	T	C	C	A	A	M	W	A	T	G	G	C	A	A	T	C	R	G	T	Y	C	C	T	G	T	G	C	A	A	G	T	A	C	A	G	C	A	A
SH2300026	IPK_CAN_57 x SI-1_F2_21B	A	A	R	R	C	A	T	K	Y	C	T	Y	C	A	A	M	W	A	T	G	G	C	A	A	T	C	R	G	T	Y	Y	C	T	G	Y	G	C	A	A	R	Y	R	M	A	G	C	R	A
SH2300026	IPK_CAN_57 x SI-1_F2_29B	A	A	R	R	C	A	T	K	Y	C	T	Y	C	A	A	M	W	A	T	G	G	C	A	A	T	C	R	G	T	Y	Y	C	T	G	Y	G	C	A	A	R	Y	R	M	A	G	C	R	A
SH2300026	IPK_CAN_57 x SI-1_F2_37B	A	A	R	R	C	A	T	K	Y	C	T	Y	C	A	A	M	W	A	T	G	G	C	A	A	T	C	R	G	T	Y	Y	C	T	G	Y	G	C	A	A	R	Y	R	M	A	G	C	R	A
SH2300026	IPK_CAN_57 x SI-1_F2_45B	A	A	G	G	C	A	T	T	T	C	T	T	C	A	A	A	A	A	T	G	G	C	A	A	T	C	A	G	T	T	T	C	T	G	C	-	C	A	A	A	C	G	A	A	G	C	G	A
SH2300026	IPK_CAN_57 x SI-1_F2_53B	A	A	G	G	C	A	T	T	T	C	T	T	C	A	A	A	W	A	T	G	G	C	A	A	T	C	R	G	T	Y	T	C	T	G	C	-	C	A	A	A	C	G	A	A	G	C	G	A
SH2300026	IPK_CAN_57 x SI-1_F2_61B	A	A	G	G	C	A	T	T	T	C	T	T	C	A	A	M	W	A	T	G	G	C	A	A	T	C	R	G	T	Y	T	C	T	G	C	-	C	A	A	A	C	G	A	A	G	C	G	A
SH2300026	IPK_CAN_57 x SI-1_F2_102A	A	A	R	R	C	A	T	K	Y	C	T	Y	C	A	A	M	W	A	T	G	G	C	A	A	T	C	R	G	T	T	Y	C	T	G	Y	G	C	A	A	R	Y	R	M	A	G	C	R	A
SH2300026	IPK_CAN_57 x SI-1_F2_70B	A	A	G	G	C	A	T	T	T	C	T	T	C	A	A	A	A	A	T	G	G	C	A	A	T	C	A	G	T	T	Y	C	T	G	Y	G	C	A	A	R	Y	R	M	A	G	C	R	A
SH2300026	IPK_CAN_57 x SI-1_F2_78B	A	A	A	A	C	A	T	G	C	C	T	C	C	A	A	C	T	A	T	G	G	C	A	A	T	C	G	G	T	C	C	C	T	G	Y	G	C	A	A	R	Y	R	M	A	G	C	A	A
SH2300026	IPK_CAN_57 x SI-1_F2_6B	A	A	G	G	C	A	T	T	T	C	T	T	C	A	A	A	A	A	T	G	G	C	A	A	T	C	G	G	T	C	T	C	T	G	C	-	C	A	A	A	C	G	A	A	G	C	G	A
SH2300026	IPK_CAN_57 x SI-1_F2_14B	A	A	R	R	C	A	T	K	Y	C	T	Y	C	A	A	M	W	A	T	G	G	C	A	A	T	C	R	G	T	Y	Y	C	T	G	Y	G	C	A	A	R	Y	R	M	A	G	C	R	A
SH2300026	IPK_CAN_57 x SI-1_F2_22B	A	A	R	R	C	A	T	K	Y	C	T	Y	C	A	A	M	W	A	T	G	G	C	A	A	T	C	R	G	T	Y	Y	C	T	G	Y	G	C	A	A	R	Y	R	M	A	G	C	R	A
SH2300026	IPK_CAN_57 x SI-1_F2_30B	A	A	R	R	C	A	T	K	Y	C	T	Y	C	A	A	C	T	A	T	G	G	C	A	A	T	C	G	G	T	C	Y	C	T	G	Y	G	C	A	A	R	Y	R	M	A	G	C	R	A
SH2300026	IPK_CAN_57 x SI-1_F2_38B	A	A	G	G	C	A	T	T	T	C	T	T	C	A	A	A	A	A	T	G	G	C	A	A	T	C	G	G	T	C	T	C	T	G	C	-	C	A	A	A	C	G	A	A	G	C	G	A
SH2300026	IPK_CAN_57 x SI-1_F2_46B	A	A	R	R	C	A	T	K	Y	C	T	Y	C	A	A	M	W	A	T	G	G	C	A	A	T	C	R	G	T	Y	T	C	T	G	C	-	C	A	A	A	C	G	A	A	G	C	G	A
SH2300026	IPK_CAN_57 x SI-1_F2_54B	A	A	R	R	C	A	T	K	Y	C	T	Y	C	A	A	M	T	A	T	G	G	C	A	A	T	C	G	G	T	C	Y	C	T	G	Y	G	C	A	A	R	Y	R	M	A	G	C	R	A
SH2300026	IPK_CAN_57 x SI-1_F2_62B	A	A	R	R	C	A	T	K	Y	C	T	Y	C	A	A	M	W	A	T	G	G	C	A	A	T	C	R	G	T	Y	Y	C	T	G	Y	G	C	A	A	R	Y	R	M	A	G	C	R	A
SH2300026	IPK_CAN_57 x SI-1_F2_85B	A	A	R	R	C	A	T	K	Y	C	T	Y	C	A	A	A	A	A	T	G	G	C	A	A	T	C	A	G	T	T	Y	C	T	G	Y	G	C	A	A	R	Y	R	M	A	G	C	R	A
SH2300026	IPK_CAN_57 x SI-1_F2_93B	A	A	A	A	C	A	T	G	C	C	T	C	C	A	A	C	T	A	T	G	G	C	A	A	T	C	A	G	T	T	C	C	T	G	T	G	C	A	A	G	T	A	C	A	G	C	A	A
SH2300026	IPK_CAN_57 x SI-1_F2_101B	A	A	A	A	C	A	T	G	C	C	T	C	C	A	A	C	T	A	T	G	G	C	A	A	T	C	R	G	T	Y	C	C	T	G	T	G	C	A	A	G	T	A	C	A	G	C	A	A
SH2300026	IPK_CAN_57 x SI-1_F2_109B	A	A	R	R	C	A	T	K	Y	C	T	Y	C	A	A	M	W	A	T	G	G	C	A	A	T	C	G	G	T	C	T	C	T	G	C	-	C	A	A	A	C	G	A	A	G	C	G	A
SH2300026	IPK_CAN_57 x SI-1_F2_117B	A	A	A	A	C	A	T	G	C	C	T	C	C	A	A	C	T	A	T	G	G	C	A	A	T	C	G	G	T	C	C	C	T	G	T	G	C	A	A	G	T	A	C	A	G	C	A	A
SH2300026	IPK_CAN_57 x SI-1_F2_86B	A	A	G	G	C	A	T	T	T	C	T	T	C	A	A	A	A	A	T	G	G	C	A	A	T	C	A	G	T	Y	T	C	T	G	C	-	C	A	A	A	C	G	A	A	G	C	G	A
SH2300026	IPK_CAN_57 x SI-1_F2_94B	A	A	R	R	C	A	T	K	Y	C	T	Y	C	A	A	M	W	A	T	G	G	C	A	A	T	C	R	G	T	Y	Y	C	T	G	Y	G	C	A	A	R	Y	R	M	A	G	C	R	A
SH2300026	IPK_CAN_57 x SI-1_F2_102B	A	A	R	R	C	A	T	K	Y	C	T	Y	C	A	A	A	A	A	T	G	G	C	A	A	T	C	A	G	T	T	Y	C	T	G	Y	G	C	A	A	R	Y	R	M	A	G	C	R	A
SH2300026	IPK_CAN_57 x SI-1_F2_110B	A	A	R	R	C	A	T	K	Y	C	T	Y	C	A	A	M	W	A	T	G	G	C	A	A	T	C	R	G	T	Y	Y	C	T	G	Y	G	C	A	A	R	Y	R	M	A	G	C	R	A
SH2300026	IPK_CAN_57 x SI-1_F2_118B	A	A	G	G	C	A	T	T	T	C	T	T	C	A	A	A	A	A	T	G	G	C	A	A	T	C	R	G	T	Y	T	C	T	G	C	-	C	A	A	A	C	G	A	A	G	C	G	A
SH2300026	IPK_CAN_57 x SI-1_F2_95B	A	A	A	A	C	A	T	G	C	C	T	C	C	A	A	C	T	A	T	G	G	C	A	A	T	C	R	G	T	T	C	C	T	G	T	G	C	A	A	G	T	A	C	A	G	C	A	A
SH2300026	IPK_CAN_57 x SI-1_F2_103B	A	A	R	R	C	A	T	K	Y	C	T	Y	C	A	A	M	W	A	T	G	G	C	A	A	T	C	G	G	T	C	Y	C	T	G	Y	G	C	A	A	R	Y	R	M	A	G	C	R	A
SH2300026	IPK_CAN_57 x SI-1_F2_111B	A	A	R	R	C	A	T	K	Y	C	T	Y	C	A	A	M	W	A	T	G	G	C	A	A	T	C	R	G	T	Y	C	C	T	G	T	G	C	A	A	G	T	A	C	A	G	C	R	A
SH2300026	IPK_CAN_57 x SI-1_F2_88B	A	A	G	G	C	A	T	T	T	C	T	T	C	A	A	A	A	A	T	G	G	C	A	A	T	C	R	G	T	Y	T	C	T	G	C	-	C	A	A	A	C	G	A	A	G	C	G	A
SH2300026	IPK_CAN_57 x SI-1_F2_96B	A	A	A	A	C	A	T	G	C	C	T	C	C	A	A	C	W	A	T	G	G	C	A	A	T	C	R	G	T	Y	C	C	T	G	T	G	C	A	A	G	T	A	C	A	G	C	A	A
SH2300026	IPK_CAN_57 x SI-1_F2_104B	A	A	R	R	C	A	T	K	Y	C	T	Y	C	A	A	C	T	A	T	G	G	C	A	A	T	C	G	G	T	C	T	C	T	G	C	-	C	A	A	A	C	G	A	A	G	C	R	A
SH2300026	IPK_CAN_57 x SI-1_F2_112B	A	A	A	A	C	A	T	G	C	C	T	C	C	A	A	C	T	A	T	G	G	C	A	A	T	C	G	G	T	C	C	C	T	G	T	G	C	A	A	G	T	A	C	A	G	C	A	A
SH2300026	IPK_CAN_57 x SI-1_F2_89B	A	A	G	G	C	A	T	T	T	C	T	T	C	A	A	A	A	A	T	G	G	C	A	A	T	C	A	G	T	T	Y	C	T	G	Y	G	C	A	A	R	Y	R	M	A	G	C	R	A
SH2300026	IPK_CAN_57 x SI-1_F2_97B	A	A	A	A	C	A	T	G	C	C	T	C	C	A	A	M	W	A	T	G	G	C	A	A	T	C	R	G	T	Y	C	C	T	G	T	G	C	A	A	G	T	A	C	A	G	C	A	A
SH2300026	IPK_CAN_57 x SI-1_F2_105B	A	A	G	G	C	A	T	T	T	C	T	T	C	A	A	A	A	A	T	G	G	C	A	A	T	C	A	G	T	T	T	C	T	G	C	-	C	A	A	A	C	G	A	A	G	C	G	A
SH2300026	IPK_CAN_57 x SI-1_F2_113B	A	A	R	R	C	A	T	K	Y	C	T	Y	C	A	A	A	A	A	T	G	G	C	A	A	T	C	A	G	T	T	Y	C	T	G	Y	G	C	A	A	R	Y	R	M	A	G	C	R	A
SH2300026	IPK_CAN_57 x SI-1_F2_90B	A	A	G	G	C	A	T	T	T	C	T	T	C	A	A	A	A	A	T	G	G	C	A	A	T	C	R	G	T	Y	T	C	T	G	C	-	C	A	A	A	C	G	A	A	G	C	G	A
SH2300026	IPK_CAN_57 x SI-1_F2_98B	A	A	R	R	C	A	T	K	Y	C	T	Y	C	A	A	M	A	A	T	G	G	C	A	A	T	C	A	G	T	T	C	C	T	G	T	G	C	A	A	G	T	A	C	A	G	C	A	A
SH2300026	IPK_CAN_57 x SI-1_F2_106B	A	A	G	G	C	A	T	T	T	C	T	T	C	A	A	A	W	A	T	G	G	C	A	A	T	C	R	G	T	Y	T	C	T	G	C	-	C	A	A	A	C	G	A	A	G	C	G	A
SH2300026	IPK_CAN_57 x SI-1_F2_114B	A	A	G	G	C	A	T	T	T	C	T	T	C	A	A	A	A	A	T	G	G	C	A	A	T	C	A	G	T	T	T	C	T	G	C	-	C	A	A	A	C	G	A	A	G	C	G	A
SH2300026	IPK_CAN_57 x SI-1_F2_91B	A	A	R	R	C	A	T	K	Y	C	T	Y	C	A	A	M	W	A	T	G	G	C	A	A	T	C	R	G	T	Y	Y	C	T	G	Y	G	C	A	A	R	Y	R	M	A	G	C	R	A
SH2300026	IPK_CAN_57 x SI-1_F2_99B	A	A	R	R	C	A	T	K	Y	C	T	Y	C	A	A	M	W	A	T	G	G	C	A	A	T	C	R	G	T	Y	Y	C	T	G	Y	G	C	A	A	R	Y	R	M	A	G	C	R	A
SH2300026	IPK_CAN_57 x SI-1_F2_107B	A	A	G	G	C	A	T	T	T	C	T	T	C	A	A	A	A	A	T	G	G	C	A	A	T	C	A	G	T	T	T	C	T	G	C	-	C	A	A	A	C	G	A	A	G	C	G	A
SH2300026	IPK_CAN_57 x SI-1_F2_115B	A	A	R	R	C	A	T	K	Y	C	T	Y	C	A	A	C	T	A	T	G	G	C	A	A	T	C	R	G	T	Y	Y	C	T	G	Y	G	C	A	A	R	Y	R	M	A	G	C	R	A
SH2300026	IPK_CAN_57 x SI-1_F2_92B	A	A	R	R	C	A	T	K	Y	C	T	Y	C	A	A	M	W	A	T	G	G	C	A	A	T	C	G	G	T	C	Y	C	T	G	Y	G	C	A	A	R	Y	R	M	A	G	C	R	A
SH2300026	IPK_CAN_57 x SI-1_F2_100B	A	A	R	R	C	A	T	K	Y	C	T	Y	C	A	A	M	W	A	T	G	G	C	A	A	T	C	R	G	T	Y	Y	C	T	G	Y	G	C	A	A	R	Y	R	M	A	G	C	R	A
SH2300026	IPK_CAN_57 x SI-1_F2_108B	A	A	G	G	C	A	T	T	T	C	T	T	C	A	A	A	A	A	T	G	G	C	A	A	T	C	A	G	T	T	T	C	T	G	C	-	C	A	A	A	C	G	A	A	G	C	G	A
SH2300026	IPK_CAN_57 x SI-1_F2_116B	A	A	G	G	C	A	T	T	T	C	T	T	C	A	A	M	W	A	T	G	G	C	A	A	T	C	R	G	T	Y	T	C	T	G	C	-	C	A	A	A	C	G	A	A	G	C	G	A
SH2300026	IPK_CAN_57 x SI-1_F2_87B	A	A	R	R	C	A	T	K	Y	C	T	Y	C	A	A	M	W	A	T	G	G	C	A	A	T	C	A	G	T	T	Y	C	T	G	Y	G	C	A	A	R	Y	R	M	A	G	C	R	A
[truncated: 1,456 more columns]

## Sheet: Table S3
Table S3. Measured seed length, width, and thickness of SI-1 (n=25), IPK_CAN_57 (n=25), and 51 (n=10) F2-derived accessions used for modelling seed thickness prediction across all F2-derived seeds
Seed Group	Plant ID	Sample	Seed length (mm)	Seed width (mm)	Seed thickness (mm)
Parent	SI-1	1	6.57	5.6	4.99
Parent	SI-1	2	6.26	5.16	4.55
Parent	SI-1	3	6.21	5.18	4.82
Parent	SI-1	4	6.32	5.21	4.46
Parent	SI-1	5	5.75	4.56	4.16
Parent	SI-1	6	6.16	5.13	3.9
Parent	SI-1	7	5.68	4.78	4.24
Parent	SI-1	8	6.18	5.27	4.34
Parent	SI-1	9	7.18	5.72	4.4
Parent	SI-1	10	5.62	5	4.01
Parent	SI-1	11	5.97	4.56	3.81
Parent	SI-1	12	6.26	5.54	4.43
Parent	SI-1	13	5.72	4.97	4.23
Parent	SI-1	14	6.33	4.99	4.2
Parent	SI-1	15	5.99	5.38	4.2
Parent	SI-1	16	5.38	4.59	4.14
Parent	SI-1	17	5.76	4.7	4.31
Parent	SI-1	18	5.97	5.11	4.25
Parent	SI-1	19	6.72	5.82	4.48
Parent	SI-1	20	6.51	5.49	4.54
Parent	SI-1	21	5.87	4.8	4.5
Parent	SI-1	22	6.36	5.35	4.33
Parent	SI-1	23	5.66	5.1	4.38
Parent	SI-1	24	5.76	5.43	4.2
Parent	SI-1	25	5.85	4.45	4.2
Parent	IPK_CAN_57	1	3.58	2.48	2.34
Parent	IPK_CAN_57	2	3.47	2.64	2.51
Parent	IPK_CAN_57	3	3.66	2.72	2.54
Parent	IPK_CAN_57	4	3.72	2.68	2.51
Parent	IPK_CAN_57	5	3.71	2.74	2.66
Parent	IPK_CAN_57	6	3.64	2.79	2.53
Parent	IPK_CAN_57	7	3.62	2.76	2.6
Parent	IPK_CAN_57	8	3.5	2.64	2.49
Parent	IPK_CAN_57	9	3.65	2.75	2.64
Parent	IPK_CAN_57	10	3.34	2.46	2.33
Parent	IPK_CAN_57	11	3.53	2.94	2.62
Parent	IPK_CAN_57	12	3.66	2.79	2.61
Parent	IPK_CAN_57	13	3.48	2.7	2.32
Parent	IPK_CAN_57	14	3.54	2.67	2.5
Parent	IPK_CAN_57	15	3.76	2.63	2.5
Parent	IPK_CAN_57	16	3.79	2.67	2.45
Parent	IPK_CAN_57	17	3.57	2.61	2.53
Parent	IPK_CAN_57	18	3.52	2.62	2.35
Parent	IPK_CAN_57	19	3.28	2.6	2.44
Parent	IPK_CAN_57	20	3.63	2.66	2.43
Parent	IPK_CAN_57	21	3.99	2.89	2.5
Parent	IPK_CAN_57	22	3.76	2.53	2.39
Parent	IPK_CAN_57	23	3.61	2.45	2.35
Parent	IPK_CAN_57	24	3.5	2.61	2.49
Parent	IPK_CAN_57	25	3.61	2.62	2.47
F2-derived	101A	1	5.57	5.17	4.56
F2-derived	101A	2	5.73	5.32	4.61
F2-derived	101A	3	5.33	5.16	4.39
F2-derived	101A	4	5.82	5.42	4.32
F2-derived	101A	5	5.35	5.09	4.38
F2-derived	101A	6	5.5	5.04	4.64
F2-derived	101A	7	5.41	5.22	3.95
F2-derived	101A	8	5.65	5.02	4.49
F2-derived	101A	9	5.62	5.29	4.46
F2-derived	101A	10	5.62	5.07	4.49
F2-derived	14B	1	5.55	5.16	4.76
F2-derived	14B	2	5.32	4.88	4.78
F2-derived	14B	3	5.74	5.24	5.03
F2-derived	14B	4	5.53	4.81	4.97
F2-derived	14B	5	5.57	5.24	5.09
F2-derived	14B	6	5.75	4.99	5.19
F2-derived	14B	7	5.88	5.68	5.33
F2-derived	14B	8	5.84	5.16	5.07
F2-derived	14B	9	5.77	4.79	4.95
F2-derived	14B	10	5.83	5.17	4.88
F2-derived	31A	1	5.09	4.48	3.97
F2-derived	31A	2	5.18	4.44	3.9
F2-derived	31A	3	4.8	4.22	3.86
F2-derived	31A	4	5.34	4.69	4.07
F2-derived	31A	5	5.15	4.3	4
F2-derived	31A	6	5.23	4.58	3.86
F2-derived	31A	7	5.26	4.49	3.87
F2-derived	31A	8	5.39	4.42	3.92
F2-derived	31A	9	5.36	4.54	3.9
F2-derived	31A	10	5.2	4.4	3.95
F2-derived	58B	1	5.35	4.95	4.55
F2-derived	58B	2	5.73	4.93	5.03
F2-derived	58B	3	5.32	5.04	4.45
F2-derived	58B	4	5.86	5.47	5.04
F2-derived	58B	5	6.01	5.01	4.62
F2-derived	58B	6	5.8	5.54	5.23
F2-derived	58B	7	6.01	5.78	5.19
F2-derived	58B	8	5.66	5.43	5.18
F2-derived	58B	9	5.5	5.42	4.55
F2-derived	58B	10	5.81	5.69	5.19
F2-derived	68A	1	4.13	3.33	2.83
F2-derived	68A	2	4.04	3.83	2.91
F2-derived	68A	3	4.41	3.32	2.85
F2-derived	68A	4	4.41	3.7	3.35
F2-derived	68A	5	4.29	3.29	2.97
F2-derived	68A	6	4.58	3.63	3.51
F2-derived	68A	7	4.1	3.27	2.9
F2-derived	68A	8	4.36	3.81	2.9
F2-derived	68A	9	4.11	3.39	3.07
F2-derived	68A	10	4.09	3.35	2.9
F2-derived	68B	1	6.14	5.16	4.28
F2-derived	68B	2	5.99	5.28	4.42
F2-derived	68B	3	5.47	4.52	3.95
F2-derived	68B	4	6.02	4.97	4.05
F2-derived	68B	5	5.69	4.91	3.88
F2-derived	68B	6	5.92	4.96	4.27
F2-derived	68B	7	5.8	4.92	4.2
F2-derived	68B	8	6	4.94	4.19
F2-derived	68B	9	5.98	4.7	4.1
F2-derived	68B	10	5.71	4.91	4.18
F2-derived	60A	1	5.16	4.42	3.85
F2-derived	60A	2	5.39	4.72	4.13
F2-derived	60A	3	5.21	4.43	3.95
F2-derived	60A	4	5.09	4.57	3.95
F2-derived	60A	5	5.27	4.7	4.05
F2-derived	60A	6	5.46	4.76	4.21
F2-derived	60A	7	5.49	4.51	4.13
F2-derived	60A	8	5.28	4.42	4.21
F2-derived	60A	9	4.68	4.16	3.71
F2-derived	60A	10	4.93	4.17	3.78
F2-derived	99B	1	5.63	4.69	4.17
F2-derived	99B	2	4.96	4.29	3.71
F2-derived	99B	3	5.41	4.69	3.98
F2-derived	99B	4	4.8	4.05	3.84
F2-derived	99B	5	4.88	4.22	3.62
F2-derived	99B	6	4.91	4	3.7
F2-derived	99B	7	5.12	4.26	3.69
F2-derived	99B	8	4.89	4.01	3.47
F2-derived	99B	9	4.93	4.26	3.52
F2-derived	99B	10	5.17	4.36	3.76
F2-derived	37A	1	4.82	4.19	3.73
F2-derived	37A	2	4.84	4.03	3.5
F2-derived	37A	3	4.94	4.02	3.81
F2-derived	37A	4	4.89	4.11	3.57
F2-derived	37A	5	4.78	4.19	3.46
F2-derived	37A	6	4.83	3.95	3.5
F2-derived	37A	7	4.98	3.93	3.37
F2-derived	37A	8	4.77	4	3.54
F2-derived	37A	9	4.6	3.98	3.26
F2-derived	37A	10	4.75	4.27	3.32
F2-derived	49A	1	5.11	4.45	3.74
F2-derived	49A	2	5.25	4.46	4.01
F2-derived	49A	3	5.26	4.69	4.11
F2-derived	49A	4	4.78	4.31	4.11
F2-derived	49A	5	4.66	4.3	3.79
F2-derived	49A	6	5.17	4.35	3.9
F2-derived	49A	7	5.22	4.48	3.89
F2-derived	49A	8	4.58	4.19	3.96
F2-derived	49A	9	4.79	4.42	3.8
F2-derived	49A	10	4.61	4.17	3.67
F2-derived	39A	1	5.37	4.74	3.96
F2-derived	39A	2	5.06	4.3	3.64
F2-derived	39A	3	5.34	4.5	3.87
F2-derived	39A	4	5.5	4.58	3.94
F2-derived	39A	5	5.19	4.29	3.64
F2-derived	39A	6	4.99	4.06	3.57
F2-derived	39A	7	5.31	4.49	3.73
F2-derived	39A	8	5.39	4.67	3.97
F2-derived	39A	9	5.15	4.5	3.77
F2-derived	39A	10	4.98	4.09	3.51
F2-derived	79A	1	4.82	4.15	3.79
F2-derived	79A	2	4.85	4.34	3.71
F2-derived	79A	3	5.17	4.17	3.56
F2-derived	79A	4	4.62	3.73	3.4
F2-derived	79A	5	4.89	3.99	3.61
F2-derived	79A	6	4.27	3.23	2.64
F2-derived	79A	7	4.62	3.64	3.41
F2-derived	79A	8	4.58	3.93	3.42
F2-derived	79A	9	4.47	3.44	3.22
F2-derived	79A	10	4.71	4.1	3.39
F2-derived	72B	1	6.38	4.81	4.17
F2-derived	72B	2	6.19	4.72	4.27
F2-derived	72B	3	6.21	4.84	4.38
F2-derived	72B	4	6.1	4.79	4.23
F2-derived	72B	5	5.44	4.43	4.1
F2-derived	72B	6	6.21	4.79	4.32
F2-derived	72B	7	6.29	4.9	4.46
F2-derived	72B	8	6.27	4.77	4.35
F2-derived	72B	9	5.96	4.74	4.05
F2-derived	72B	10	5.99	4.41	4.11
F2-derived	28B	1	5.01	3.95	3.52
F2-derived	28B	2	4.57	3.69	3.3
F2-derived	28B	3	4.02	3.39	3
F2-derived	28B	4	5.16	4.42	3.89
F2-derived	28B	5	4.79	3.97	3.33
F2-derived	28B	6	4.86	3.76	3.34
F2-derived	28B	7	4.34	3.67	3.24
F2-derived	28B	8	4.55	3.74	3.34
F2-derived	28B	9	4.63	3.87	3.24
F2-derived	28B	10	4.9	4.14	3.51
F2-derived	61A	1	4.53	3.96	3.42
F2-derived	61A	2	4.62	3.95	3.41
F2-derived	61A	3	4.56	3.88	3.42
F2-derived	61A	4	4.56	4.09	3.51
F2-derived	61A	5	4.65	4.09	3.51
F2-derived	61A	6	4.63	4.08	3.4
F2-derived	61A	7	4.31	3.82	3.33
F2-derived	61A	8	4.52	3.95	3.47
F2-derived	61A	9	4.39	3.9	3.28
F2-derived	61A	10	4.17	3.83	3.41
F2-derived	117B	1	4.76	3.95	3.74
F2-derived	117B	2	5.18	4.72	3.71
F2-derived	117B	3	4.96	4.33	3.92
F2-derived	117B	4	4.93	4.34	4.02
F2-derived	117B	5	4.56	4.03	3.81
F2-derived	117B	6	5.13	4.46	3.86
F2-derived	117B	7	5.25	4.61	4.17
F2-derived	117B	8	5.21	4.68	4.13
F2-derived	117B	9	4.86	4.32	3.83
F2-derived	117B	10	4.78	4.09	3.7
F2-derived	99A	1	5.01	4.46	4.3
F2-derived	99A	2	4.92	4.5	4.22
F2-derived	99A	3	5.01	4.21	3.93
F2-derived	99A	4	5.13	4.4	4.23
F2-derived	99A	5	5.09	4.56	3.95
F2-derived	99A	6	4.91	4.56	4.25
F2-derived	99A	7	4.51	4.01	3.91
F2-derived	99A	8	4.96	4.46	4.16
F2-derived	99A	9	4.73	4.16	4.02
F2-derived	99A	10	4.98	4.66	4.4
F2-derived	63B	1	5.82	4.64	4.06
F2-derived	63B	2	5.98	4.95	4.2
F2-derived	63B	3	5.85	4.75	4.03
F2-derived	63B	4	5.86	4.68	4.11
F2-derived	63B	5	5.65	4.64	4.07
F2-derived	63B	6	5.75	4.54	4.01
F2-derived	63B	7	5.77	4.79	4.15
F2-derived	63B	8	5.61	4.75	4.21
F2-derived	63B	9	5.94	5.64	4.15
F2-derived	63B	10	5.92	4.46	4.05
F2-derived	103B	1	4.91	4.25	3.78
F2-derived	103B	2	4.9	4.43	3.85
F2-derived	103B	3	5.09	4.23	3.89
F2-derived	103B	4	5.13	4.29	4.05
F2-derived	103B	5	5.09	4.58	4.06
F2-derived	103B	6	4.91	4.44	3.67
F2-derived	103B	7	5.06	4.68	3.85
F2-derived	103B	8	5.02	4.36	3.77
F2-derived	103B	9	5.24	4.64	4.07
F2-derived	103B	10	5.36	4.67	3.83
F2-derived	24B	1	5.29	4.49	4.04
F2-derived	24B	2	5.64	4.66	4.02
F2-derived	24B	3	5.03	4.38	3.81
F2-derived	24B	4	5.54	4.88	3.97
F2-derived	24B	5	4.41	4.09	3.72
F2-derived	24B	6	4.86	4.24	3.62
F2-derived	24B	7	4.84	4.09	3.52
F2-derived	24B	8	4.89	4.45	3.84
F2-derived	24B	9	4.7	4.37	3.64
F2-derived	24B	10	4.92	4.6	3.87
F2-derived	1B	1	5.47	4.81	4.12
F2-derived	1B	2	5.8	4.66	3.93
F2-derived	1B	3	5.73	4.62	4
F2-derived	1B	4	5.54	4.39	3.86
F2-derived	1B	5	5.9	4.3	3.77
F2-derived	1B	6	5.71	4.32	3.93
F2-derived	1B	7	5.7	4.32	3.86
F2-derived	1B	8	5.49	4.05	3.74
F2-derived	1B	9	5.28	4.14	3.64
F2-derived	1B	10	5.33	4.39	3.85
F2-derived	11B	1	5.7	4.67	4.06
F2-derived	11B	2	6.06	5.04	4.4
F2-derived	11B	3	6.06	4.56	4.08
F2-derived	11B	4	5.39	4.18	3.94
F2-derived	11B	5	5.83	4.49	3.93
F2-derived	11B	6	6.03	4.75	4.09
F2-derived	11B	7	5.58	4.41	3.88
F2-derived	11B	8	5.93	4.37	4.06
F2-derived	11B	9	5.77	4.86	4.05
F2-derived	11B	10	5.94	4.53	3.96
F2-derived	91B	1	5.06	4.23	3.95
F2-derived	91B	2	5.12	3.96	3.87
F2-derived	91B	3	5.44	4.7	4.17
F2-derived	91B	4	5.14	4.11	3.9
F2-derived	91B	5	5.23	4.43	3.96
F2-derived	91B	6	5.13	4.29	3.81
F2-derived	91B	7	5.38	4.43	4.18
F2-derived	91B	8	5.35	4.52	4.23
F2-derived	91B	9	5.38	4.37	4.32
F2-derived	91B	10	4.95	4.24	3.72
F2-derived	3A	1	4.85	4.01	3.49
F2-derived	3A	2	4.87	3.77	3.66
F2-derived	3A	3	5.07	4.48	3.73
F2-derived	3A	4	5.08	4.28	3.75
F2-derived	3A	5	5.47	4.59	3.93
F2-derived	3A	6	5.35	4.72	4
F2-derived	3A	7	4.93	4.47	3.83
F2-derived	3A	8	4.91	4.22	3.73
F2-derived	3A	9	4.96	4.42	3.7
F2-derived	3A	10	5.35	4.87	4.01
F2-derived	84A	1	5.01	4.14	3.34
F2-derived	84A	2	5	3.95	3.6
F2-derived	84A	3	4.69	3.53	3.39
F2-derived	84A	4	5.04	4.05	3.24
F2-derived	84A	5	5.07	3.84	3.42
F2-derived	84A	6	4.81	3.9	3.15
F2-derived	84A	7	5.18	4.18	3.84
F2-derived	84A	8	4.99	3.95	3.36
F2-derived	84A	9	4.72	3.76	3.19
F2-derived	84A	10	5.25	4.41	3.77
F2-derived	90A	1	4.8	4.18	3.46
F2-derived	90A	2	4.75	4.17	3.78
F2-derived	90A	3	4.64	4.09	3.66
F2-derived	90A	4	4.76	4.14	3.46
F2-derived	90A	5	4.84	4.17	3.78
F2-derived	90A	6	4.76	4.06	3.66
F2-derived	90A	7	4.88	4.37	3.94
F2-derived	90A	8	4.35	3.83	3.47
F2-derived	90A	9	4.41	3.81	3.64
F2-derived	90A	10	4.44	3.97	3.36
F2-derived	82A	1	4.95	4.26	3.56
F2-derived	82A	2	4.56	4.05	3.5
F2-derived	82A	3	4.73	3.9	3.55
F2-derived	82A	4	4.61	4.06	3.68
F2-derived	82A	5	4.68	4.02	3.46
F2-derived	82A	6	4.8	4.01	3.63
F2-derived	82A	7	4.22	3.86	3.35
F2-derived	82A	8	4.63	3.99	3.5
F2-derived	82A	9	3.47	3.96	3.66
F2-derived	82A	10	4.43	3.72	3.42
F2-derived	5A	1	4.23	3.62	3.11
F2-derived	5A	2	3.71	3.27	2.89
F2-derived	5A	3	3.67	2.96	2.7
F2-derived	5A	4	3.83	3.42	3.04
F2-derived	5A	5	3.99	3.18	2.93
F2-derived	5A	6	4.11	3.78	3.35
F2-derived	5A	7	4.34	3.81	3.18
F2-derived	5A	8	4.37	4.03	3.29
F2-derived	5A	9	4.44	3.56	3.18
F2-derived	5A	10	4.4	3.93	3.28
F2-derived	10A	1	5.63	4.57	4.06
F2-derived	10A	2	5.98	4.87	4.2
F2-derived	10A	3	5.66	4.77	4.05
F2-derived	10A	4	5.79	4.6	4.23
F2-derived	10A	5	5.84	4.78	4.12
F2-derived	10A	6	6.15	4.97	4.32
F2-derived	10A	7	6.05	4.99	4.19
F2-derived	10A	8	5.97	4.55	4.06
F2-derived	10A	9	5.79	4.64	3.89
F2-derived	10A	10	5.89	4.82	4.1
F2-derived	48B	1	4.48	3.96	3.3
F2-derived	48B	2	4.44	3.67	3.21
F2-derived	48B	3	4.88	4.14	3.57
F2-derived	48B	4	4.44	3.81	3.35
F2-derived	48B	5	4.8	4.19	3.51
F2-derived	48B	6	4.43	3.99	3.33
F2-derived	48B	7	4.62	3.9	3.34
F2-derived	48B	8	4.49	3.8	3.27
F2-derived	48B	9	4.7	4.16	3.36
F2-derived	48B	10	4.58	3.8	3.26
F2-derived	8A	1	4.37	4.09	3.52
F2-derived	8A	2	4.83	4.44	3.67
F2-derived	8A	3	4.99	4.41	3.86
F2-derived	8A	4	4.72	4.41	3.59
F2-derived	8A	5	4.35	3.66	3.28
F2-derived	8A	6	4.98	4.29	3.68
F2-derived	8A	7	4.48	4.1	3.46
F2-derived	8A	8	4.81	4.37	3.83
F2-derived	8A	9	4.77	4.19	3.71
F2-derived	8A	10	4.78	4.27	3.59
F2-derived	17B	1	5.67	5	3.98
F2-derived	17B	2	5.24	5.04	3.93
F2-derived	17B	3	5.68	5.22	3.98
F2-derived	17B	4	5.03	4.2	3.51
F2-derived	17B	5	5.82	5.02	3.99
F2-derived	17B	6	5.44	4.72	3.87
F2-derived	17B	7	5.08	4.75	3.73
F2-derived	17B	8	5.05	4.73	3.82
F2-derived	17B	9	5.92	5.23	4.09
F2-derived	17B	10	5.4	4.73	3.95
F2-derived	69B	1	6.06	5.24	4.3
F2-derived	69B	2	5.45	4.5	4.07
F2-derived	69B	3	5.66	5.08	4.2
F2-derived	69B	4	5.47	5	4.29
F2-derived	69B	5	5.46	4.97	4.13
F2-derived	69B	6	5.01	4.61	3.83
F2-derived	69B	7	5.22	4.88	4.2
F2-derived	69B	8	5.76	4.71	4.39
F2-derived	69B	9	5.4	5.15	4.23
F2-derived	69B	10	5.57	5.41	4.46
F2-derived	7A	1	5.01	4.41	3.78
F2-derived	7A	2	5.08	4.36	3.9
F2-derived	7A	3	5.15	4.45	3.8
F2-derived	7A	4	5.08	4.74	3.95
F2-derived	7A	5	4.58	4.01	3.56
F2-derived	7A	6	5.1	4.35	3.91
F2-derived	7A	7	5.18	4.7	3.99
F2-derived	7A	8	4.8	4.41	3.7
F2-derived	7A	9	4.64	3.93	3.55
F2-derived	7A	10	4.68	4.19	3.65
F2-derived	48A	1	3.78	3.45	2.69
F2-derived	48A	2	3.81	3.46	2.98
F2-derived	48A	3	4.1	3.68	3.18
F2-derived	48A	4	3.83	3.64	3.02
F2-derived	48A	5	3.63	3.27	2.83
F2-derived	48A	6	3.86	3.53	2.97
F2-derived	48A	7	3.97	3.49	2.94
F2-derived	48A	8	3.82	3.11	2.91
F2-derived	48A	9	3.63	3.34	2.67
F2-derived	48A	10	3.69	3.54	2.71
F2-derived	55A	1	5.25	4.81	4.45
F2-derived	55A	2	5.99	5.17	4.35
F2-derived	55A	3	5.83	5.16	4.32
F2-derived	55A	4	5.73	5.07	4.31
F2-derived	55A	5	5.63	4.65	4.04
F2-derived	55A	6	5.43	4.67	4.22
F2-derived	55A	7	5.96	5.14	4.51
F2-derived	55A	8	5.9	5.16	4.41
F2-derived	55A	9	5.6	4.46	4.39
F2-derived	55A	10	5.52	4.37	4.19
F2-derived	1A	1	4.31	3.85	3.19
F2-derived	1A	2	4.66	4.09	3.49
F2-derived	1A	3	4.77	4	3.38
F2-derived	1A	4	4.58	3.89	3.35
F2-derived	1A	5	4.57	4.11	3.35
F2-derived	1A	6	4.36	3.85	3.23
F2-derived	1A	7	4.94	4.33	3.62
F2-derived	1A	8	4.61	4.16	3.43
F2-derived	1A	9	4.38	3.85	3.21
F2-derived	1A	10	4.45	3.77	3.39
F2-derived	34A	1	5.88	4.77	4.07
F2-derived	34A	2	6.26	4.67	4.1
F2-derived	34A	3	5.69	4.84	4.03
F2-derived	34A	4	6.13	4.83	4.34
F2-derived	34A	5	5.81	4.69	4.18
F2-derived	34A	6	5.82	4.38	4.02
F2-derived	34A	7	5.87	4.59	4.03
F2-derived	34A	8	5.9	4.64	3.97
F2-derived	34A	9	5.66	4.36	3.92
F2-derived	34A	10	6.16	4.79	4.08
F2-derived	2A	1	4.85	4.61	3.48
F2-derived	2A	2	4.67	4.21	3.52
F2-derived	2A	3	4.16	3.2	3.1
F2-derived	2A	4	4.79	4.31	3.26
F2-derived	2A	5	5.01	4.45	3.61
F2-derived	2A	6	4.45	4.1	3.3
F2-derived	2A	7	4.95	4.37	3.54
F2-derived	2A	8	4.7	3.91	3.54
F2-derived	2A	9	4.81	4.38	3.5
F2-derived	2A	10	4.38	3.92	3.27
F2-derived	13A	1	5.59	4.47	4.12
F2-derived	13A	2	6	4.44	3.61
F2-derived	13A	3	5.96	4.58	3.98
F2-derived	13A	4	5.81	4.62	4.31
F2-derived	13A	5	5.98	5.08	4.33
F2-derived	13A	6	5.96	5.13	4.21
F2-derived	13A	7	5.68	4.21	4.04
F2-derived	13A	8	5.78	4.75	4.05
F2-derived	13A	9	5.46	4.38	3.86
F2-derived	13A	10	6.18	5.26	4.24
F2-derived	20A	1	5.64	4.85	4.3
F2-derived	20A	2	6.34	5.02	4.61
F2-derived	20A	3	5.48	4.67	4.17
F2-derived	20A	4	5.72	4.74	4.33
F2-derived	20A	5	6.15	5.07	4.41
F2-derived	20A	6	6.59	5.26	4.65
F2-derived	20A	7	6.44	5.13	4.55
F2-derived	20A	8	5.76	4.97	4.21
F2-derived	20A	9	5.95	5.02	4.36
F2-derived	20A	10	6.25	4.74	4.53
F2-derived	40A	1	4.51	3.63	3.32
F2-derived	40A	2	4.13	3.53	2.75
F2-derived	40A	3	4.16	3.61	3.16
F2-derived	40A	4	4.21	3.71	3.3
F2-derived	40A	5	4.33	3.1	3.29
F2-derived	40A	6	4.43	3.21	3.12
F2-derived	40A	7	4.34	3.62	2.93
F2-derived	40A	8	4.2	3.59	3.29
F2-derived	40A	9	3.98	3.33	2.89
F2-derived	40A	10	4.19	3.28	2.89
F2-derived	18B	1	6.04	4.91	4.06
F2-derived	18B	2	6.35	5.07	4.72
F2-derived	18B	3	5.65	4.66	4.22
F2-derived	18B	4	5.85	5.1	4.09
F2-derived	18B	5	5.96	4.94	4.55
F2-derived	18B	6	5.79	4.81	4.4
F2-derived	18B	7	5.81	4.5	4.15
F2-derived	18B	8	5.73	4.74	4.26
F2-derived	18B	9	5.96	4.96	4.39
F2-derived	18B	10	5.87	4.88	4.38
F2-derived	71B	1	5.33	4.44	4.06
F2-derived	71B	2	5.01	4.21	3.76
F2-derived	71B	3	4.93	3.99	3.6
F2-derived	71B	4	5.42	4.64	4.7
F2-derived	71B	5	5.05	4.16	3.73
F2-derived	71B	6	5.38	4.37	4.15
F2-derived	71B	7	5.23	4.35	3.72
F2-derived	71B	8	4.89	3.99	3.78
F2-derived	71B	9	5.26	4.53	3.88
F2-derived	71B	10	5.07	4.13	3.78
F2-derived	32A	1	4.72	4.1	3.65
F2-derived	32A	2	5.04	4.39	3.88
F2-derived	32A	3	4.89	4.18	3.73
F2-derived	32A	4	4.67	3.95	3.71
F2-derived	32A	5	4.62	3.84	3.47
F2-derived	32A	6	4.53	3.8	3.48
F2-derived	32A	7	5.17	4.06	3.86
F2-derived	32A	8	4.82	4.22	3.75
F2-derived	32A	9	4.61	3.99	3.49
F2-derived	32A	10	4.62	4.11	3.54
F2-derived	73B	1	5.11	4.15	3.85
F2-derived	73B	2	5.15	4.43	3.98
F2-derived	73B	3	5.05	4.35	3.76
F2-derived	73B	4	4.59	3.89	3.48
F2-derived	73B	5	5.03	4.35	3.9
F2-derived	73B	6	5.12	4.17	4.09
F2-derived	73B	7	4.76	4.18	3.73
F2-derived	73B	8	4.94	4.13	3.82
F2-derived	73B	9	5.22	4.34	3.92
F2-derived	73B	10	5.08	4.36	3.81
F2-derived	111B	1	5.28	4.42	4.3
F2-derived	111B	2	5.31	5.12	4.39
F2-derived	111B	3	4.95	4.59	4.21
F2-derived	111B	4	4.88	4.92	4.25
F2-derived	111B	5	5.07	4.96	4.46
F2-derived	111B	6	5.23	4.78	4.42
F2-derived	111B	7	4.99	4.45	4.16
F2-derived	111B	8	4.88	4.45	3.58
F2-derived	111B	9	4.79	4.55	4.16
F2-derived	111B	10	5.04	4.65	4.2
F2-derived	43A	1	5.4	4.85	4.08
F2-derived	43A	2	5.32	4.63	4.1
F2-derived	43A	3	5.14	4.73	4.01
F2-derived	43A	4	4.92	4.41	3.72
F2-derived	43A	5	5.21	4.54	3.89
F2-derived	43A	6	5.16	4.16	3.99
F2-derived	43A	7	5.25	4.96	4.21
F2-derived	43A	8	5.57	4.6	4.14
F2-derived	43A	9	5.44	4.85	4.14
F2-derived	43A	10	4.86	4.36	3.73
F2-derived	104A	1	4.69	4.45	4.06
F2-derived	104A	2	4.74	4.35	3.96
F2-derived	104A	3	4.96	4.32	4.01
F2-derived	104A	4	5.16	4.57	4.18
F2-derived	104A	5	5.42	4.53	3.91
F2-derived	104A	6	5.37	4.71	4.01
F2-derived	104A	7	4.96	4.84	3.92
F2-derived	104A	8	4.87	4.31	3.83
F2-derived	104A	9	5.32	4.97	4.35
F2-derived	104A	10	4.97	4.53	4.38
F2-derived	27A	1	5.3	4.96	4.17
F2-derived	27A	2	4.91	4.54	3.91
F2-derived	27A	3	5.02	4.63	4.22
F2-derived	27A	4	5.01	4.75	4.13
F2-derived	27A	5	5.5	4.79	4.12
F2-derived	27A	6	4.63	4.46	3.87
F2-derived	27A	7	5.1	4.68	4.1
F2-derived	27A	8	5.23	5.15	4.24
F2-derived	27A	9	5.17	4.84	4.2
F2-derived	27A	10	5.41	5.28	4.32
F2-derived	58A	1	4.27	4.03	3.29
F2-derived	58A	2	4.38	4.12	3.18
F2-derived	58A	3	4.43	4	3.27
F2-derived	58A	4	4.31	3.93	3.11
F2-derived	58A	5	4.27	3.94	3.37
F2-derived	58A	6	4.01	3.61	2.98
F2-derived	58A	7	4.36	3.81	3.13
F2-derived	58A	8	4.49	3.34	2.93
F2-derived	58A	9	4.44	3.8	3.17
F2-derived	58A	10	4.23	4	3.23

## Sheet: Table S4
Table S4. Model fit for linear regression of seed thickness on seed width based on parental (SI-1 and IPK_CAN_57) and F2 population data.
Seed Thickness Predictor	Estimate	Standard Error	t-value	p-value	Significance
Intercept	0.29542	0.06298	4.691	3.43e-06	***
Seed Width	0.80848	0.01438	56.211	<2e-16	***
Signif. codes: 0 ‘***’ 0.001 ‘**’ 0.01 ‘*’ 0.05 ‘.’ 0.1 ‘ ’ 1
Residual Std. Error: 0.2105 (df = 558)
Multiple R²: 0.8499
Adjusted R²: 0.8496
F-statistic: 3160 on 1 and 558 df (p < 2.2e-16)

## Sheet: Table S5
Table S5. Measured seed length, width, thickness, and weight of SI-1 (n=25), IPK_CAN_57 (n=25), F1 (n=25), F1-derived (n=25), and F2-derived (n=51 where each accession is the average of 10 seeds).
Plant ID	Sample	Seed length (mm)	Seed width (mm)	Seed thickness (mm)	Per seed weight (mg)	Per Seed Volume (mm3)
SI-1	1	6.57	5.6	4.99	68.1	83.5344
SI-1	2	6.26	5.16	4.55	63.2	66.8724
SI-1	3	6.21	5.18	4.82	43.8	70.5472
SI-1	4	6.32	5.21	4.46	66	66.8192
SI-1	5	5.75	4.56	4.16	47.1	49.6292
SI-1	6	6.16	5.13	3.9	50.1	56.0756
SI-1	7	5.68	4.78	4.24	52.2	52.3786
SI-1	8	6.18	5.27	4.34	65.3	64.3132
SI-1	9	7.18	5.72	4.4	77	82.2213
SI-1	10	5.62	5	4.01	42.9	51.2699
SI-1	11	5.97	4.56	3.81	41.2	47.1928
SI-1	12	6.26	5.54	4.43	55.1	69.9035
SI-1	13	5.72	4.97	4.23	52.3	54.7147
SI-1	14	6.33	4.99	4.2	47.2	60.3622
SI-1	15	5.99	5.38	4.2	50.8	61.5843
SI-1	16	5.38	4.59	4.14	49.1	46.5165
SI-1	17	5.76	4.7	4.31	40	53.0895
SI-1	18	5.97	5.11	4.25	61.4	58.9923
SI-1	19	6.72	5.82	4.48	48.6	79.7226
SI-1	20	6.51	5.49	4.54	65.1	73.8279
SI-1	21	5.87	4.8	4.5	50.3	57.6904
SI-1	22	6.36	5.35	4.33	58.1	67.0363
SI-1	23	5.66	5.1	4.38	46.9	57.5271
SI-1	24	5.76	5.43	4.2	50.7	59.77
SI-1	25	5.85	4.45	4.2	41.9	49.7481
IPK_CAN_57	1	3.58	2.48	2.34	9	9.45283
IPK_CAN_57	2	3.47	2.64	2.51	13.3	10.4621
IPK_CAN_57	3	3.66	2.72	2.54	11.8	11.5052
IPK_CAN_57	4	3.72	2.68	2.51	13.1	11.3858
IPK_CAN_57	5	3.71	2.74	2.66	8.6	12.3032
IPK_CAN_57	6	3.64	2.79	2.53	10.6	11.6906
IPK_CAN_57	7	3.62	2.76	2.6	11	11.8196
IPK_CAN_57	8	3.5	2.64	2.49	12.5	10.4685
IPK_CAN_57	9	3.65	2.75	2.64	10.8	12.057
IPK_CAN_57	10	3.34	2.46	2.33	10.9	8.71062
IPK_CAN_57	11	3.53	2.94	2.62	13.4	12.3719
IPK_CAN_57	12	3.66	2.79	2.61	7.6	12.1265
IPK_CAN_57	13	3.48	2.7	2.32	9.2	9.91842
IPK_CAN_57	14	3.54	2.67	2.5	11.7	10.7514
IPK_CAN_57	15	3.76	2.63	2.5	12	11.2485
IPK_CAN_57	16	3.79	2.67	2.45	8.2	11.2805
IPK_CAN_57	17	3.57	2.61	2.53	11.7	10.7261
IPK_CAN_57	18	3.52	2.62	2.35	9.4	9.86105
IPK_CAN_57	19	3.28	2.6	2.44	12	9.46779
IPK_CAN_57	20	3.63	2.66	2.43	10.3	10.6759
IPK_CAN_57	21	3.99	2.89	2.5	12.8	13.1166
IPK_CAN_57	22	3.76	2.53	2.39	12.5	10.3447
IPK_CAN_57	23	3.61	2.45	2.35	10.5	9.45698
IPK_CAN_57	24	3.5	2.61	2.49	11.3	10.3495
IPK_CAN_57	25	3.61	2.62	2.47	9.7	10.6296
F1	1	3.42	2.72	2.39	10.6	10.1159
F1	2	3.55	2.67	2.4	11.3	10.3505
F1	3	3.48	2.63	2.43	10.2	10.1194
F1	4	3.31	2.68	2.33	10.1	9.40438
F1	5	3.49	2.59	2.39	9.3	9.82957
F1	6	3.41	2.46	2.29	8.8	8.7405
F1	7	3.76	2.71	2.59	11.2	12.0079
F1	8	3.47	2.54	2.32	9.8	9.30385
F1	9	3.47	2.79	2.57	11.4	11.3208
F1	10	3.68	2.71	2.33	9.5	10.5727
F1	11	3.74	2.81	2.37	10.4	11.3328
F1	12	3.51	2.55	2.35	10.1	9.57032
F1	13	3.08	2.37	2.23	8.7	7.40654
F1	14	3.71	2.62	2.55	12.8	11.2779
F1	15	3.59	2.69	2.42	11.4	10.6334
F1	16	3.34	2.57	2.38	10.3	9.2954
F1	17	3.3	2.54	2.4	8.2	9.15314
F1	18	3.59	2.68	2.53	9.9	11.0754
F1	19	3.45	2.48	2.26	3.3	8.79813
F1	20	3.23	2.54	2.29	9.5	8.54837
F1	21	3.44	2.66	2.44	6.7	10.1588
F1	22	3.23	2.52	2.3	8.4	8.51809
F1	23	3.53	2.51	2.4	10.6	9.67545
F1	24	3.37	2.51	2.28	9.9	8.77506
F1	25	3.47	2.73	2.42	10.9	10.4308
F1-derived	1	4.85	4.34	3.61	31.4	34.574
F1-derived	2	4.74	4.15	3.38	27	30.252
F1-derived	3	4.98	4.63	3.67	28.2	38.5024
F1-derived	4	4.88	4.57	3.55	28.3	36.0227
F1-derived	5	4.91	4.22	3.49	29.7	32.9026
F1-derived	6	5.06	4.42	3.67	31.5	37.3465
F1-derived	7	4.76	3.72	3.4	27.5	27.393
F1-derived	8	4.89	4.23	3.58	31.2	33.6933
F1-derived	9	4.92	4.23	3.55	28	33.6159
F1-derived	10	4.98	3.96	3.37	26.6	30.2389
F1-derived	11	5.15	4.57	3.73	36.7	39.9433
F1-derived	12	5.01	4.25	3.44	27.1	33.327
F1-derived	13	4.56	3.96	3.32	26.1	27.2778
F1-derived	14	4.85	4.38	3.55	32.7	34.3128
F1-derived	15	5.16	4.43	3.76	35.4	39.1068
F1-derived	16	4.92	4.28	3.76	33.5	36.0253
F1-derived	17	4.7	4.12	3.4	28.1	29.9561
F1-derived	18	4.79	4.1	3.51	32.3	31.3645
F1-derived	19	5.06	4.43	3.57	32.2	36.4111
F1-derived	20	4.81	4.26	3.38	29.1	31.5125
F1-derived	21	4.88	4.22	3.4	29.7	31.8583
F1-derived	22	4.93	4.2	3.48	30	32.7859
F1-derived	23	4.86	3.91	3.38	22.2	29.2241
F1-derived	24	4.91	4.56	3.73	34.5	37.9985
F1-derived	25	5.09	4.14	3.44	29.1	32.9828
F2-derived	1	5.56	5.18	4.429	31.428	58.0392
F2-derived	2	5.071	4.457	3.882	21.1774	39.9212
F2-derived	3	5.046	4.558	4.061	30.1711	42.4978
F2-derived	4	5.875	4.756	4.122	13.9312	52.4046
F2-derived	5	5.042	4.689	4.213	27.9925	45.3196
F2-derived	6	4.962	4.353	3.889	24.4853	38.2204
F2-derived	7	5.829	4.586	4.045	13.986	49.1992
F2-derived	8	5.84	4.692	4.075	23.717	50.8054
F2-derived	9	5.678	5.112	5.005	28.3	66.1
F2-derived	10	5.433	4.864	3.885	32.355	46.7128
F2-derived	11	5.901	4.857	4.322	13.2945	56.3625
F2-derived	12	4.563	3.99	3.364	19.605	27.867
F2-derived	13	5.595	4.4	3.87	14.0233	43.3486
F2-derived	14	6.032	4.947	4.412	15.298	59.9032
F2-derived	15	5.012	4.425	3.805	21.4439	38.3964
F2-derived	16	5.128	4.808	4.128	25.5818	46.3088
F2-derived	17	4.683	3.86	3.371	22.209	27.7256
F2-derived	18	4.677	4.146	3.412	20.463	30.1035
F2-derived	19	5.2	4.456	3.93	29.204	41.4336
F2-derived	20	4.769	4.064	3.656	16.271	32.2403
F2-derived	21	5.918	4.656	4.074	14.915	51.0764
F2-derived	22	4.82	4.067	3.506	27.455	31.2712
F2-derived	23	5.228	4.422	3.76	26.256	39.5506
F2-derived	24	5.084	4.383	3.783	30.225	38.3552
F2-derived	25	4.248	3.461	3.094	17.4102	20.6975
F2-derived	26	5.227	4.609	4.001	29.124	43.857
F2-derived	27	3.812	3.451	2.89	6.90278	17.2984
F2-derived	28	4.586	3.942	3.35	19.375	27.5554
F2-derived	29	4.943	4.382	3.898	19.13	38.4164
F2-derived	30	5.684	4.866	4.319	43.803	54.3527
F2-derived	31	4.319	3.858	3.166	19.762	24.0031
F2-derived	32	5.705	5.326	4.903	38.3875	67.7845
F2-derived	33	4.109	3.556	3.095	19.762	20.5764
F2-derived	34	5.196	4.486	3.997	33.015	42.391
F2-derived	35	4.494	3.955	3.416	18.7711	27.6254
F2-derived	36	5.815	4.784	4.104	15.7432	51.9469
F2-derived	37	4.252	3.492	3.019	16.202	20.3959
F2-derived	38	5.872	4.927	4.152	37.835	54.6559
F2-derived	39	5.506	4.955	4.21	37.4458	52.2605
F2-derived	40	5.157	4.281	3.916	28.591	39.3366
F2-derived	41	6.104	4.72	4.244	15.155	55.6344
F2-derived	42	5.005	4.235	3.834	21.3059	36.9761
F2-derived	43	4.7	3.872	3.415	21.98	28.2771
F2-derived	44	4.93	4.355	3.779	28.125	36.9167
F2-derived	45	4.508	3.983	3.531	9.62105	28.8472
F2-derived	46	4.976	3.971	3.43	27.1212	30.838
F2-derived	47	4.708	4.223	3.619	25.366	32.7384
F2-derived	48	4.663	4.079	3.621	23.932	31.3371
F2-derived	49	5.218	4.328	4.011	24.5805	41.215
F2-derived	50	4.925	4.398	4.137	18.8934	40.7717
F2-derived	51	5.07	4.283	3.746	17.471	37.0114

## Sheet: Table S6
Table S6. Means and standard error of means of seed traits of SI-1 (n=25), IPK_CAN_57 (n=25), F1 (n=25), F1-derived (n=25), and F2-derived (averaged values from 51 accessions) and their statistical groupings across seed groups based on Kruskal-Wallis and Dunn's test.
Trait	Seed Groups					Kruskal-Wallis Test
	SI-1	IPK_CAN_57	F1	F1-derived	F2-derived	KW χ²	df	p-value
Seed Weight (mg)	53.38 ± 1.94d	10.96 ± 0.33ᵃ	9.73 ± 0.37ᵃ	29.92 ± 0.65ᵇ	23.11 ± 1.08ᶜ	124.674	4	5.358e-26
Seed Volume (mm3)	61.65 ± 2.13ᶜ	10.89 ± 0.22ᵃ	9.86 ± 0.22ᵃ	33.54 ± 0.70ᵇ	40.33 ± 1.69ᵇ	122.324	4	1.703e-25
Seed Length (mm)	6.10 ± 0.08c	3.61 ± 0.03ᵃ	3.47 ± 0.04ᵃ	4.92 ± 0.03ᵇ	5.11 ± 0.08ᵇ	122.003	4	1.995e-25
Seed Width (mm)	5.12 ± 0.07ᵈ	2.67 ± 0.02ᵃ	2.61 ± 0.02ᵃ	4.25 ± 0.05ᵇ	4.40 ± 0.06ᵇ	118.994	4	8.761e-25
Seed Thickness (mm)	4.32 ± 0.05d	2.48 ± 0.02ᵃ	2.39 ± 0.02ᵃ	3.54 ± 0.03ᵇ	3.84 ± 0.06ᶜ	121.784	4	2.221e-25

## Sheet: Table S7
Table S7. All phenotype data of the F2 population (n=222) from the cross between SI-1 and IPK_CAN_57.
abranches that were less than 10 cm were tagged as NAs
bpredicted and computed values
ctop bud of sample was cut due to disease
Plant ID	Plant Height (cm)	Plant Width (cm)	Trunk Length (cm)	Internode Count	Average Internode Length (cm)	Longest Branch (cm)a	Stem Diameter (mm)	Trichome Density	Inflorescence Compactness	Pith Cavity Diameter (mm)	Hundred Seed Weight (g)	Seed Length (mm)	Seed Width (mm)	Seed Thickness (mm)b	Seed Volume (mm3)b	Seed Density (mg/mm3)b	Total Number of seeds
100A	82	34	11	11	6.455	31	11.46	3	3	6	2.058	5.61119	4.4585	3.90125	44.4078	0.463432	5
100B	87	23	13	8	9.25	26	8.43	4	4	0.5	2.1774	4.5092	3.80791	3.37574	26.3734	0.825603	73
101A	94	36	26	10	6.8	36	9.89	2	2	2	3.1428	5.49613	4.79696	4.17613	50.0966	0.627348	147
101B	54	20	5	10	4.9	24	8.53	3	2	3	2.5383	4.94446	3.93749	3.48084	30.8343	0.823206	298
102A	94	35	22	11	6.545	28	8.17	0	2	1	NA	NA	NA	NA	NA	NA	NA
102B	52	35.5	12	10	4	28	9.02	4	3	2.5	1.97192	4.88455	3.8763	3.43233	29.5694	0.66688	26
103A	82	26	3.5	14	5.607	31	9.58	2	2	2.5	1.72	5.4153	4.48127	3.91742	43.2548	0.397644	4
103B	49	19	3.5	10	4.55	NA	7.56	2	3	3	2.11774	5.10781	4.24708	3.73147	36.8313	0.574984	84
104A	146	71.5	18	14	9.143	86	9.89	2	1	1	3.01711	5.04184	4.37198	3.82849	38.3977	0.785751	38
104B	63	23	4	9	6.556	11	7.9	3	2	2.5	3.3155	5.48059	4.33117	3.79615	41.0003	0.808652	125
105B	67	25	6	11	5.545	15	7	3	3	2.5	1.7917	4.94528	4.41264	3.86082	38.3337	0.467396	104
106B	40	15	8	6	5.333	NA	5.01	2	3	0.5	0.65	4.6003	4.23889	3.72338	33.036	0.196755	1
107B	43	18.5	8	9	3.889	NA	4.27	3	2	2	1.2981	4.97608	4.43384	3.87699	38.92	0.333529	21
108B	52	24	4	11	4.364	19	9.08	4	1	2	2.286	4.94624	4.06878	3.58594	32.8363	0.696181	112
109B	59	15	14.5	9	4.944	16	5.79	2	3	1	NA	NA	NA	NA	NA	NA	NA
10A	156	62	19	14	9.786	51	11.3	3	2	3	1.39312	5.64221	4.52633	3.95784	45.9902	0.302916	77
10B	132	38.5	13	11	10.818	41	9.09	2	2	3	4.1872	5.42645	4.54902	3.97401	44.6348	0.938102	197
110B	39	33	4	8	4.375	NA	8.38	1	2	2.5	NA	NA	NA	NA	NA	NA	NA
111B	66.5	34	12	10	5.45	13	7.71	3	3	2	2.79925	5.02535	4.28779	3.76381	36.9011	0.758583	67
112B	60	12	5	8	6.875	14	7.19	2	2	1.5	0.89375	4.72433	4.36696	3.82849	35.9383	0.24869	8
113B	38	25.5	9	6	4.833	NA	3.69	2	2	0	2.52687	4.85381	4.19185	3.68296	34.0955	0.741117	16
114B	46	20.5	10	7	5.143	NA	5.12	2	2	1	2.79105	5.02843	4.35363	3.81231	37.9738	0.734995	19
115B	52	28	11.5	10	4.05	19	6.14	4	2	2	1.58	6.06358	5.54584	4.78249	73.1748	0.215921	3
116B	42	11	3	6	6.5	NA	4.25	4	1	3	0.755	4.60865	4.15636	3.6587	31.8878	0.236767	2
117B	38	20	5.5	6	5.417	NA	4.71	3	2	2	2.44853	5.03067	4.05545	3.57786	33.2123	0.737237	34
118B	26	13	8	5	3.6	NA	3.02	1	0	1	1.234	5.0096	4.47056	3.90933	39.8363	0.309767	5
11A	126	17.5	21	14	7.5	19.5	8.57	2	1	3	1.7834	4.57723	3.70279	3.2868	25.3464	0.70361	282
11B	133	42	31	10	10.2	41	13.36	4	4	3	1.3986	5.71416	4.47007	3.90933	45.4339	0.307832	120
12A	128	43.5	10.5	11	10.682	53	8.65	3	2	0.5	3.8235	5.40569	4.47418	3.90933	43.0208	0.888757	213
12B	141	50.5	12	14	9.214	43	11.96	2	2	3.5	2.2089	4.65368	3.74419	3.31914	26.3143	0.839429	747
13A	148	48.5	17	16	8.188	31	10.98	4	2	2	2.3717	5.8683	4.58784	4.00635	49.0774	0.483258	47
13B	123	29.5	6	8	14.625	13.5	12.04	2	1	2	0.95	5.00864	4.61728	4.03061	42.412	0.223993	2
14A	106	11	22.4	12	6.967	11	5.72	2	1	4	1.02111	4.01131	3.49237	3.11702	19.8682	0.513943	18
14B	89	22.5	4	9	9.444	19	7.73	2	3	2.5	2.83	5.74423	5.23118	4.52378	61.8506	0.457554	21
15A	165	53	12	16	9.563	43	10.94	4	3	1	2.3973	5.17107	3.97913	3.51318	32.8912	0.728857	247
15B	146	37	22	9	13.778	36	8.77	3	4	2	2.16294	5.97075	4.80078	4.17613	54.4661	0.397117	17
16A	113	31	8	9	11.667	28	10.34	3	4	1	2.7704	5.28339	4.2502	3.73147	38.1252	0.726658	50
16B	132	27	11.5	8	15.063	40	9.13	2	4	1	2.8704	5.21567	4.27975	3.75572	38.1447	0.752504	106
17A	111	36.5	10	11	9.182	31	9.41	2	4	2.5	1.38083	4.75045	4.11601	3.62636	32.2622	0.428003	48
17B	128	38.5	15.5	10	11.25	47	11.24	4	1	4	3.2355	5.09573	4.18665	3.68296	35.7504	0.905025	288
18A	115	29.5	15	10	10	27	7.62	2	1	1	2.4094	4.56439	3.65206	3.24638	24.6225	0.978537	134
18B	124	44	15	14	7.786	50	9.71	2	1	4	1.32945	5.56909	4.60351	4.01443	46.8284	0.283898	91
19A	128	33.5	13	14	8.214	39	9.71	2	2	2	2.89766	4.8425	4.07933	3.59403	32.3037	0.897007	94
19B	139	51.5	15.5	12	10.292	50	11.36	3	2	3	2.7381	4.68425	3.92755	3.47275	29.0701	0.941895	657
1A	164	60.5	9	15	10.333	58	10.63	2	1	2	1.9605	4.41136	3.60256	3.20595	23.1821	0.845695	909
1B	120	48	12	10	10.8	33	11.05	2	3	3	1.40233	5.57398	4.38983	3.84465	42.8038	0.327619	30
20A	126	31	19	15	7.133	27	8.82	4	3	1.5	1.5298	5.74313	4.58036	3.99827	47.8555	0.319671	122
20B	59	27.5	10	9	5.444	NA	6.69	1	2	3	NA	NA	NA	NA	NA	NA	NA
21A	111	11.5	24	8	10.875	24	6.31	3	4	4	1.32923	5.26804	4.43518	3.88508	41.302	0.321832	13
21B	92	17.5	21	7	10.143	28	7.15	3	2	2	NA	NA	NA	NA	NA	NA	NA
22A	110	53.5	18	11	8.364	40	7.44	1	1	1	1.9881	4.68548	4.14797	3.65062	32.2826	0.615843	113
22B	119	36	17	9	11.333	37	9.42	2	5	2	2.87216	5.3553	4.84838	4.21656	49.8138	0.576579	37
23A	126	24	12.5	11	10.318	32	9.24	3	2	3	0.91	4.79762	3.6007	3.20595	25.1989	0.361127	8
23B	126	29	21	15	7	33	7.3	3	3	1.2	3.4176	5.18877	4.10109	3.6102	34.9547	0.977722	265
24A	141	53	19	13	9.385	65.5	9.14	2	2	1.5	3.62286	5.44692	4.75705	4.14379	48.8538	0.741571	7
24B	101	27	3	8	12.25	29	8.87	2	1	3	2.14439	5.04228	4.28263	3.75572	36.9013	0.581115	41
25A	89	27	9	12	6.667	24	10.15	4	3	3.5	3.33778	5.16284	4.08149	3.59403	34.4588	0.968629	81
25B	100	32	7	10	9.3	30	7.77	3	1	1	2.1928	4.56573	3.80434	3.36765	26.6151	0.823892	140
26A	86	34.5	5.5	12	6.708	33	9.72	3	3	2	2.98811	5.17873	4.24335	3.72338	37.229	0.802631	90
26B	127	38	9.5	9	13.056	40	9.65	2	1	2.5	2.2478	4.52155	3.69071	3.27872	24.895	0.902912	113
27A	68	13	5.5	9	6.944	22	6.72	2	1	2.5	2.55818	5.08133	4.31084	3.77998	37.6738	0.679035	77
27B	104	21	10	10	9.4	19	6.74	1	1	2	1.036	4.49079	3.83008	3.3919	26.5451	0.390279	15
28A	86	27	9	13	5.923	30	10.36	4	2	3	2.73569	5.19017	4.31386	3.77998	38.5077	0.710427	65
28B	96	29.5	7.5	13	6.808	33	10.57	4	1	4	2.2209	4.31731	3.5073	3.13319	21.5866	1.02883	369
29A	77	19	20	9	6.333	NA	6.67	2	3	2	2.797	4.93818	4.20987	3.69913	34.9902	0.799367	10
29B	154	37.5	9	12	12.083	49	10.85	3	1	2	2.9116	4.83622	3.97675	3.51318	30.743	0.947078	514
2A	172	57.5	15	16	9.813	47	11.07	2	0	2	2.0463	4.4588	3.60785	3.21404	23.5249	0.869843	375
2B	210	89	11	14	14.214	90	11.35	3	0	4	2.1344	5.15784	3.92842	3.47275	32.0163	0.666661	546
30A	87	38.5	18	15	4.6	39	10.04	3	2	2.5	1.275	3.13647	1.86397	1.7992	4.78599	2.66402	2
30B	92	26.5	26.5	8	8.188	21	7.04	3	2	2.5	NA	NA	NA	NA	NA	NA	NA
31A	61	29.5	6	10	5.5	NA	6.81	3	2	2	2.9204	5.09812	4.05337	3.56977	33.5644	0.87009	181
31B	117	27	8	14	7.786	44	8.06	3	3	2	2.5921	4.64641	3.88583	3.44041	28.2633	0.917125	126
32A	77	23	10	11	6.091	26	8.57	3	2	2	1.6271	4.50423	3.65064	3.24638	24.2885	0.669907	494
32B	85	15.5	10	9	8.333	20	7.37	2	3	1	2.0663	4.6063	3.79093	3.35957	26.6927	0.774107	261
33A	100	32	24	10	7.6	26	9.86	4	2	3	3.3497	5.4854	4.41476	3.86082	42.5409	0.787407	135
33B	87	37.5	7	9	8.889	31	9.55	3	3	4	3.4422	5.34873	4.2176	3.70721	38.0518	0.904609	276
34A	154	35.5	13	17	8.294	61	9.03	4	2	1	1.4915	5.67429	4.33847	3.80423	42.6115	0.350023	206
34B	93	35.5	11	12	6.833	36	11.66	4	0	5.5	2.85333	4.97417	4.05959	3.57786	32.8728	0.867992	90
35A	89	27	9	10	8	28	9.62	3	1	5	3.4553	5.21577	4.207	3.69913	36.9318	0.935588	379
35B	81	25	23.5	8	7.188	21	7.69	4	4	2	1.055	4.86575	4.03263	3.5536	31.7261	0.332533	2
36A	70	18.5	12	11	5.273	20	8.54	3	3	3.5	2.6025	4.76333	3.88733	3.44041	28.9857	0.897855	368
36B	75	37.5	11	10	6.4	16	8.05	3	3	3	1.356	5.31791	4.58579	4.00635	44.4544	0.305031	5
37A	91	18.5	8	11	7.545	19	7.34	2	1	3	2.7455	5.01591	3.85394	3.40808	29.9761	0.915896	194
37B	67	18.5	6.5	8	7.563	14	7.64	2	2	4	NA	NA	NA	NA	NA	NA	NA
38A	73.5	38.5	6	11	6.136	31	9.59	3	3	2.5	1.4968	4.88917	4.34878	3.81231	36.881	0.405846	25
38B	79	31	5	12	6.167	26	9.68	3	0	5	1.76	4.90028	4.0423	3.56169	32.1009	0.548272	21
39A	65	30.5	8	10	5.7	13	7.55	2	2	1	2.6256	4.99672	3.88494	3.43233	30.3158	0.866083	161
39B	106	31.5	6	13	7.692	47	7.06	2	2	2	2.57673	4.95846	4.04012	3.56169	32.4645	0.793707	52
3A	147	36	18.5	16	8.031	38	8.72	2	1	1.5	3.0225	5.01306	3.96373	3.49701	31.6166	0.955985	223
3B	164	44	13	12	12.583	72	11.8	4	1	3	2.4818	4.70306	3.86508	3.42424	28.3214	0.876298	649
40Ac	NA	24	6	9	NA	31	8.54	NA	NA	2	1.74102	4.46646	3.50794	3.13319	22.3365	0.779452	49
40B	63	22	4.5	9	6.5	20	8.35	2	0	3	2.1744	4.67142	3.78621	3.35957	27.0364	0.80425	183
41A	73	21	7	11	6	20	8.17	2	2	2	1.68706	4.82065	3.93044	3.47275	29.9386	0.563506	51
41B	75.5	16.5	7	9	7.611	13.5	5.41	2	1	3	0.92	3.94774	3.53322	3.14936	19.9873	0.460293	2
42A	66	42.5	7	19	3.105	13	6.84	2	2	2	1.0997	4.61649	3.99649	3.52935	29.6276	0.371174	110
42B	79	23	18	11	5.545	17.5	5.6	2	2	2	NA	NA	NA	NA	NA	NA	NA
43A	56	44	5	10	5.1	33	11.23	2	3	4	2.9124	5.02901	4.07825	3.59403	33.5389	0.868365	533
43B	69	38	4	10	6.5	27	9.91	2	3	3	NA	NA	NA	NA	NA	NA	NA
44A	79	38.5	8	12	5.917	34	10.74	4	3	2	3.315	5.1459	4.28987	3.76381	37.8046	0.876878	289
44B	78	28.5	11.5	9	7.389	37	10.43	2	2	4	3.3811	5.21947	4.0601	3.57786	34.4983	0.980078	461
45A	76	25.5	4	10	7.2	35	8.73	2	1	0	2.9605	4.73222	3.95356	3.48892	29.6999	0.996803	449
45B	62	18	4.5	12	4.792	17	8.59	2	2	5	2.54703	4.92426	4.13812	3.64253	33.7722	0.754179	74
46A	67	NA	4	8	7.875	8	4.59	4	2	1	2.6197	4.79294	4.00687	3.53743	30.9106	0.84751	109
46B	95	37.5	7.5	11	7.955	42	10.68	3	0	2	3.0896	4.88471	4.13288	3.63445	33.3842	0.925467	162
47A	88	34	7.5	13	6.192	42	10.63	4	1	4	2.33778	4.75171	3.83091	3.3919	28.0936	0.83214	27
47B	66	22.5	6	9	6.667	23	7.72	2	2	2	2.00929	4.73088	3.97441	3.50509	29.9865	0.670063	98
48A	54.5	5	11.8	10	4.27	7.5	4.55	2	1	1	0.690278	3.88363	3.42009	3.06043	18.4956	0.373212	36
48B	69	22	1	11	6.182	22	8.19	3	3	2.5	1.9375	4.47735	3.47275	3.10085	21.9375	0.88319	288
49A	73	36.5	8	12	5.417	13	7.36	2	1	1	1.913	5.02525	4.17555	3.67487	35.0853	0.545242	101
49B	66	22.5	5	8	7.625	13	8.29	4	1	4	2.83848	5.35419	4.45746	3.90125	42.3639	0.670023	46
4A	164	45.5	12	13	11.692	56	10.8	2	1	1	2.1335	4.5737	3.61954	3.22212	24.2702	0.87906	688
4B	143	43.5	9.5	18	7.417	39	9.14	4	2	3	2.5702	4.73114	3.86823	3.42424	28.5138	0.90139	169
50A	80	28.5	7.1	18	4.05	18.4	9.96	3	3	4	1.55042	5.24994	4.08984	3.60211	35.1908	0.440574	48
50B	73	40.5	6.5	10	6.65	30	10.18	4	3	3	2.3501	4.89971	4.04797	3.56977	32.2152	0.729501	380
51A	90	20	7	11	7.545	24	9.33	4	0	1	2.6494	4.77309	3.80326	3.36765	27.816	0.952474	755
51B	57	19.5	1.5	9	6.167	19	7.15	2	1	3	0.91	4.67454	4.00898	3.53743	30.1629	0.301696	10
52A	73	20	7	11	6	14	9.15	2	2	1	1.39	5.09622	4.58975	4.00635	42.6381	0.326	3
52B	78	38	9	10	6.9	34	9.14	4	4	2	2.72958	4.79813	3.82313	3.38382	28.2429	0.966468	72
53A	86	25	8.5	17	4.559	34	10.37	4	1	3	2.63533	4.89994	3.9815	3.51318	31.1853	0.845055	92
53B	88	28.5	14.5	11	6.682	29	8.92	4	2	2	2.19594	5.28477	4.40878	3.86082	40.9295	0.536518	32
54A	75	32	2	13	5.615	24	8.36	2	1	2	2.8776	4.90938	4.1991	3.69104	34.6213	0.831166	270
54B	74	33.5	5	11	6.273	22	9.7	3	2	4.5	1.13778	5.61216	4.73558	4.12762	49.9131	0.227952	9
55A	54	32	10	11	4	21	9.67	2	2	4	4.3803	5.50582	4.40318	3.85274	42.4981	1.03071	206
55B	66	17.5	9	8	7.125	NA	8.02	3	2	5.5	NA	NA	NA	NA	NA	NA	NA
56A	72	31	5.5	12	5.542	34	9.83	4	1	3	3.7476	5.29421	4.37842	3.83657	40.4645	0.926146	290
56B	77	26.5	4	10	7.3	25	8.22	2	2	2	1.64933	5.15481	4.41911	3.86891	40.1003	0.411302	15
57A	78	17	10	16	4.25	14	5.96	2	1	1	2.165	4.81393	4.05977	3.57786	31.8152	0.680492	62
57B	72	42.5	15	10	5.7	NA	7.42	3	2	2	2.07875	5.36291	4.54829	3.97401	44.1051	0.471317	8
58A	87	21	4	13	6.385	33	8.8	4	1	1	1.9762	4.38964	3.62617	3.23021	23.3948	0.844719	238
58B	70	26.5	7	12	5.25	12	8.8	3	4	4	3.83875	6.02047	5.43279	4.68547	69.7297	0.550519	24
59A	56	13	10	11	4.182	14	8.32	4	2	4	3.2922	5.16177	4.23295	3.7153	36.9357	0.891332	255
59B	89	39	3.5	12	7.125	29	9.31	2	3	3	2.24091	6.00617	4.79782	4.17613	54.7554	0.409258	11
5A	144	56.75	14	16	8.125	42	9.2	4	3	1	1.9762	4.18916	3.44527	3.08468	20.2569	0.975571	302
5B	38	31	16	9	2.444	NA	7.82	4	3	2.5	3.494	5.21743	4.29521	3.77189	38.4602	0.908472	165
60A	58	17	5	10	5.3	17	8.05	3	2	2	3.3015	5.1117	4.23789	3.72338	36.6999	0.899594	219
60B	60	20	4	9	6.222	17	9.68	3	2	4	2.46529	5.00859	4.0078	3.53743	32.3087	0.763042	17
61A	48	13	4	9	4.889	NA	5.83	2	1	4	1.87711	4.46556	3.67636	3.27063	24.4307	0.768338	76
61B	70	23.5	12	10	5.8	23.5	7.09	3	2	2	2.6242	4.84014	3.91706	3.46467	29.8876	0.878023	222
62A	61	19.5	7	13	4.154	NA	9.15	2	2	4	NA	NA	NA	NA	NA	NA	NA
62B	72	38	5	8	8.375	28	9.74	2	1	4	3.4924	5.37258	4.3785	3.83657	41.0641	0.850475	112
63A	49	19.45	4	10	4.5	NA	8.93	2	2	2	1.37	5.20928	4.23124	3.7153	37.2607	0.36768	12
63B	78	31	7	10	7.1	20.5	9.52	4	1	4	1.57432	5.72591	4.42009	3.86891	44.5529	0.353359	88
64A	90	34.5	6	15	5.6	46	12.56	2	0	1	1.032	4.5855	3.71482	3.29489	25.5374	0.404113	35
64B	62	15.5	6	19	2.947	NA	7.76	2	3	2.5	3.11385	5.16855	4.22233	3.70721	36.8112	0.845897	52
65A	65	26	1.5	13	4.885	15	7.14	4	3	2.5	1.7096	4.57358	3.75447	3.32723	25.9955	0.657652	195
65B	63	49	6	10	5.7	37.5	8.95	2	3	1.5	1.91778	5.67036	4.55971	3.9821	46.8458	0.409381	9
66A	61	23	7	12	4.5	14	9.4	4	1	2	3.1894	4.87095	4.10231	3.6102	32.8234	0.971684	387
66B	44	15.5	5	7	5.571	13	8.18	3	2	3.3	NA	NA	NA	NA	NA	NA	NA
67A	58	27.5	7	11	4.636	21	8.41	2	2	2.5	2.674	5.3205	4.35653	3.8204	40.2915	0.663664	154
67B	64.5	37	8.7	12	4.65	36.4	8.53	2	2	3	3.0502	5.14542	3.98493	3.51318	32.7758	0.930626	225
68A	59	32.5	4	12	4.583	26	10.76	4	2	5	1.6202	4.34758	3.56675	3.1817	22.4487	0.721734	362
68B	73.5	25.5	7	9	7.389	39	8.99	4	3	0	3.7835	5.63735	4.33241	3.79615	42.1851	0.896882	160
69A	40	15	8	9	3.556	NA	6.11	2	1	0	3.33492	5.26901	4.33474	3.79615	39.45	0.845354	61
69B	94	16.5	11	10	8.3	26	7.9	2	5	1	3.74458	5.51449	4.8248	4.1923	50.7515	0.737828	24
6A	133	60	13.5	13	9.192	51	9.11	2	1	1	2.5276	4.51093	3.88489	3.43233	27.3681	0.923556	206
6B	131	56.5	12	10	11.9	48	8.64	3	2	2	2.4302	4.69973	3.96142	3.49701	29.6232	0.820371	347
70A	45	22	5	9	4.444	NA	8.8	2	1	2	0.949091	4.72266	3.89414	3.44041	28.7886	0.329676	22
70B	50	13	3	10	4.7	15	8.05	2	1	4	0.985	5.21169	4.42777	3.87699	40.7072	0.241972	6
71A	101	20	17	11	7.636	37	8.52	2	1	1	4.2576	5.15558	4.66005	4.06294	44.414	0.958617	164
71B	73	39	4	11	6.273	31	10.11	4	1	4	2.8591	5.01366	3.82242	3.38382	29.5061	0.968986	592
72A	59	33	6	13	4.077	19	8.1	3	2	2	1.53389	5.46927	5.1252	4.44293	56.6658	0.27069	18
72B	78	32	7	12	5.917	25	9.59	3	2	3	1.5155	5.7723	4.35526	3.8204	43.7002	0.346795	60
73A	56	20	3.5	17	3.088	13	7.88	3	3	5	1.16909	5.0075	4.08237	3.59403	33.4291	0.349722	11
73B	55	20.5	2	10	5.3	15	6.97	2	2	2	2.13059	5.03406	4.08189	3.59403	33.6025	0.634056	51
74A	36	13.5	5	9	3.444	NA	7.36	2	1	1	0.425	4.35209	3.77732	3.35148	25.0686	0.169535	2
74B	50	21	6	9	4.889	5	6.36	2	1	2	1.005	4.61695	3.63434	3.23021	24.6617	0.407515	2
75A	65	19.5	6.5	12	4.875	14	10.75	5	3	1.5	1.83	6.19471	5.02122	4.354	61.6211	0.296976	1
75B	77	19	5	12	6	13	8.51	4	3	3	2.722	4.79711	4.08165	3.59403	32.0191	0.850118	159
76A	62	25.5	5	12	4.75	18	9.13	4	2	3	2.5222	4.69972	3.86044	3.41616	28.2006	0.894379	561
76B	46	14	6	9	4.444	13	4.9	3	2	2	NA	NA	NA	NA	NA	NA	NA
77A	70	16.5	22	8	6	9	7.7	4	4	2	1.89061	5.35691	4.70932	4.10337	47.1004	0.401399	33
77B	58	28.5	14.5	7	6.214	NA	8.02	3	2	2.5	NA	NA	NA	NA	NA	NA	NA
78A	43	13.5	6	12	3.083	6	7.37	3	1	1	2.5165	4.81892	3.79546	3.36765	28.0255	0.897934	154
78B	61	NA	8	11	4.818	29	9.84	4	3	2.5	2.80761	5.36259	4.31505	3.78806	39.8832	0.703959	67
79A	49	35.5	5	6	7.333	37	6.66	2	1	2	2.198	4.49727	3.58383	3.18979	23.3921	0.939635	286
79B	98	38	3	9	10.556	33	8.52	2	0	2.5	2.01969	4.63082	3.79118	3.35957	26.8365	0.752591	65
7A	161	47.5	28	23	5.783	63	9.42	2	3	1	2.8125	4.49532	3.87447	3.42424	27.1362	1.03644	285
7B	152	44	10.3	13	10.9	52	8.37	3	2	3	2.6003	4.6727	3.7882	3.35957	27.058	0.961009	215
80A	52	16	7.5	10	4.45	9	8.76	3	0	3	3.28	5.5308	4.71891	4.11145	48.8243	0.671796	1
80B	72	27.5	5.5	10	6.65	28	8.78	2	2	3	2.374	4.82943	4.09127	3.60211	32.3834	0.733092	25
81A	62	28.5	14	11	4.364	10	9.05	5	2	3	2.5883	4.96213	4.16004	3.6587	34.364	0.7532	322
81B	51	23.5	7	10	4.4	17.5	8.03	2	4	3	NA	NA	NA	NA	NA	NA	NA
82A	39	19.5	5	7	4.857	4	7.31	2	1	3	0.962105	4.49692	3.84471	3.39999	26.7465	0.359712	38
82B	43	19.5	14	6	4.833	NA	3.63	0	2	2	NA	NA	NA	NA	NA	NA	NA
83A	56	28	8	10	4.8	22	10.94	4	3	4	0.908333	4.9266	4.38375	3.83657	37.7005	0.240934	6
83B	50	21.5	11	9	4.333	15	7.67	5	3	2.5	2.69	5.35118	4.2773	3.75572	39.1132	0.687747	7
84A	35	14	8	6	4.5	4	4.33	2	1	2	2.71212	5.04393	3.916	3.46467	31.1376	0.87101	52
84B	45	22.5	5	11	3.636	11	6.57	3	3	1.5	3.0007	4.9219	3.98157	3.51318	31.3255	0.957909	195
85A	56	22	10	9	5.111	21	8.3	3	2	4	2.2541	4.55401	3.62772	3.23021	24.2812	0.928331	659
85B	48	18	9.5	8	4.813	NA	5.5	3	2	2	NA	NA	NA	NA	NA	NA	NA
86A	93	28	15	13	6	48	9.68	2	0	1	2.3414	4.93569	3.74103	3.31914	27.8853	0.839653	849
86B	69	34	22	10	4.7	19.5	6.63	2	2	2	2.408	5.35497	4.67796	4.07911	46.4933	0.517924	5
87A	60	19.5	10	11	4.545	9	7.85	2	3	1.5	1.00833	4.64722	4.13699	3.64253	31.8634	0.316455	6
87B	45	17	12	9	3.667	NA	5.3	2	2	1.5	2.38333	5.0483	4.36754	3.82849	38.4078	0.620533	3
88A	42	16.5	4	10	3.8	10	7.81	1	2	3	NA	NA	NA	NA	NA	NA	NA
88B	54	24	8	10	4.6	13	6.86	2	2	2	0.818333	4.68516	4.14436	3.64253	32.1808	0.254292	6
89A	33	9	7	8	3.25	NA	4.57	2	0	2.5	2.42824	4.5954	3.69531	3.2868	25.3957	0.956161	17
89B	69	23	20	9	5.444	23	6.87	3	4	2	1.53143	5.26721	4.36675	3.82849	40.0661	0.382226	7
8A	175	76	15	21	7.619	60	9.66	4	3	1	2.5366	4.50422	3.78041	3.35148	25.9661	0.97689	154
8B	73	21.5	2	10	7.1	21	7.7	2	2	4	2.887	5.18576	4.23905	3.72338	37.2417	0.775206	208
90A	37	20	10	7	3.857	9	5.25	2	1	1	2.3932	4.49874	3.73488	3.31106	25.3131	0.945439	151
90B	77	17	17	11	5.455	19	8.17	2	2	2	1.22714	5.06818	4.3734	3.82849	38.6109	0.317823	14
91A	46	20	14	6	5.333	NA	6.12	2	1	2	2.4186	4.74131	3.75849	3.33531	27.0433	0.894345	182
91B	47	22.5	2	10	4.5	NA	7.49	3	1	4	2.45805	5.02412	4.08613	3.60211	33.6465	0.73055	41
92A	82	36	6	20	3.8	27	8.81	3	0	2	3.5105	5.16604	4.22102	3.70721	36.7819	0.95441	225
92B	38	23	3	9	3.889	NA	5.53	4	1	3.5	2.01412	5.27256	4.38373	3.83657	40.3478	0.499189	17
93A	43	13	4	10	3.9	12	4.97	2	1	2	1.5561	4.64916	3.70102	3.2868	25.7325	0.604722	119
93B	45.5	23	12	5	6.7	NA	4.61	2	2	1	1.5575	5.11289	4.6052	4.02252	43.0948	0.361412	4
94A	57	27.5	7	11	4.545	NA	7.79	4	2	4	1.54947	5.4934	4.88152	4.24081	51.7436	0.299452	19
94B	51	15	3	8	6	NA	6.07	4	2	1.5	2.46914	5.26447	4.28769	3.76381	38.656	0.638748	35
95A	68	20	17	12	4.25	11	7.81	2	3	3	1.11778	5.0663	4.40358	3.85274	39.1091	0.28581	9
95B	38	24	14	8	3	NA	4.94	2	1	1.5	1.18	4.84091	4.07374	3.58594	32.1762	0.366731	13
96A	78	30.5	18	11	5.455	17	9.77	1	5	2	NA	NA	NA	NA	NA	NA	NA
96B	54	15.5	14.5	7	5.643	NA	7.01	4	3	1.5	2.05222	5.22083	4.43049	3.87699	40.8036	0.502952	9
97A	21	12	3.5	7	2.5	NA	4.15	2	1	1	0.565714	4.55571	3.80302	3.36765	26.5475	0.213095	7
97B	35	24	12.5	7	3.214	6	5.34	2	3	2	2.74368	5.16114	4.08283	3.59403	34.4587	0.796223	19
98A	29	20.5	6	10	2.3	NA	5.12	2	1	1	1.03333	4.59366	3.96859	3.50509	29.0741	0.355414	6
98B	48	32	5.5	8	5.313	10	6.98	3	1	4	1.82443	5.46922	4.42426	3.86891	42.5957	0.428312	70
99A	39	26.5	8	9	3.444	NA	5.04	1	1	1	1.88934	5.06666	4.32727	3.79615	37.8695	0.498908	91
99B	68	26	2	14	4.714	27	8.52	4	2	2	1.7471	4.33798	3.50108	3.12511	21.5956	0.809006	418
9A	113	38.5	7.5	12	8.792	27	7.1	2	1	1.8	2.4289	4.50651	3.52338	3.14128	22.6944	1.07027	166
9B	101	30	17	10	8.4	8	9.39	2	1	4	1.5	5.15238	4.17395	3.66679	35.88	0.418061	17

## Sheet: Table S8
Table S8. Pearson correlation coefficients and p-values (in parenthesis) for each correlation between all the traits observed in this study.
Trait	PH	PW	TL	IC	AIL	LB	SDm	C	TD	PDm	HSW	SL	SW	SV	SD
Plant Height (PH)	1	0.75 (0.00)	0.54 (0.00)	0.5 (0.00)	0.77 (0.00)	0.83 (0.00)	0.53 (0.00)	0 (0.99)	0 (0.98)	-0.18 (0.04)	-0.01 (0.93)	0.02 (0.84)	-0.01 (0.89)	0 (0.97)	0.06 (0.52)
Plant Width (PW)	0.75 (0.00)	1	0.37 (0.00)	0.44 (0.00)	0.52 (0.00)	0.78 (0.00)	0.56 (0.00)	-0.01 (0.94)	-0.07 (0.44)	-0.01 (0.93)	-0.06 (0.53)	0 (0.98)	-0.04 (0.67)	-0.03 (0.75)	0.02 (0.83)
Trunk Length (TL)	0.54 (0.00)	0.37 (0.00)	1	0.24 (0.01)	0.3 (0.0)	0.41 (0.00)	0.29 (0.0)	0.04 (0.69)	0.21 (0.02)	-0.2 (0.02)	0.05 (0.6)	0.2 (0.02)	0.22 (0.01)	0.22 (0.01)	-0.08 (0.37)
Internode Count (IC)	0.5 (0.00)	0.44 (0.00)	0.24 (0.01)	1	-0.1 (0.27)	0.41 (0.00)	0.29 (0.0)	0.16 (0.07)	-0.06 (0.53)	-0.12 (0.17)	-0.1 (0.26)	-0.11 (0.21)	-0.14 (0.12)	-0.13 (0.14)	0.03 (0.71)
Average internode length (AIL)	0.77 (0.00)	0.52 (0.00)	0.3 (0.0)	-0.1 (0.27)	1	0.65 (0.00)	0.41 (0.00)	-0.14 (0.12)	0.04 (0.67)	-0.11 (0.23)	0.07 (0.45)	0.08 (0.37)	0.08 (0.39)	0.08 (0.36)	0.05 (0.58)
Longest Branch (LB)	0.83 (0.00)	0.78 (0.00)	0.41 (0.00)	0.41 (0.00)	0.65 (0.00)	1	0.59 (0.00)	-0.03 (0.77)	-0.12 (0.16)	-0.12 (0.19)	0.07 (0.44)	-0.04 (0.65)	-0.08 (0.36)	-0.08 (0.39)	0.17 (0.06)
Stem Diameter (SDm)	0.53 (0.00)	0.56 (0.00)	0.29 (0.0)	0.29 (0.0)	0.41 (0.00)	0.59 (0.00)	1	0.31 (0.0)	-0.01 (0.95)	0.31 (0.0)	0.07 (0.4)	0.2 (0.02)	0.1 (0.28)	0.12 (0.16)	0.01 (0.91)
Inflorescence Compactness (C)	0 (0.99)	-0.01 (0.94)	0.04 (0.69)	0.16 (0.07)	-0.14 (0.12)	-0.03 (0.77)	0.31 (0.0)	1	0.17 (0.06)	0.18 (0.04)	0.03 (0.7)	0.11 (0.21)	0 (0.97)	0.04 (0.68)	0.04 (0.62)
Trichome Density (TD)	0 (0.98)	-0.07 (0.44)	0.21 (0.02)	-0.06 (0.53)	0.04 (0.67)	-0.12 (0.16)	-0.01 (0.95)	0.17 (0.06)	1	-0.11 (0.23)	0.08 (0.34)	0.27 (0.0)	0.34 (0.00)	0.34 (0.00)	-0.16 (0.08)
Pith Cavity Diameter (PDm)	-0.18 (0.04)	-0.01 (0.93)	-0.2 (0.02)	-0.12 (0.17)	-0.11 (0.23)	-0.12 (0.19)	0.31 (0.0)	0.18 (0.04)	-0.11 (0.23)	1	0.04 (0.67)	0.21 (0.01)	0.14 (0.12)	0.16 (0.07)	-0.08 (0.34)
Hundred Seed Weight (HSW)	-0.01 (0.93)	-0.06 (0.53)	0.05 (0.6)	-0.1 (0.26)	0.07 (0.45)	0.07 (0.44)	0.07 (0.4)	0.03 (0.7)	0.08 (0.34)	0.04 (0.67)	1	0.35 (0.00)	0.37 (0.00)	0.35 (0.00)	0.68 (0.00)
Seed Length (SL)	0.02 (0.84)	0 (0.98)	0.2 (0.02)	-0.11 (0.21)	0.08 (0.37)	-0.04 (0.65)	0.2 (0.02)	0.11 (0.21)	0.27 (0.0)	0.21 (0.01)	0.35 (0.00)	1	0.88 (0.00)	0.93 (0.00)	-0.36 (0.00)
Seed Width (SW)	-0.01 (0.89)	-0.04 (0.67)	0.22 (0.01)	-0.14 (0.12)	0.08 (0.39)	-0.08 (0.36)	0.1 (0.28)	0 (0.97)	0.34 (0.00)	0.14 (0.12)	0.37 (0.00)	0.88 (0.00)	1	0.99 (0.00)	-0.4 (0.00)
Seed Volume (SV)	0 (0.97)	-0.03 (0.75)	0.22 (0.01)	-0.13 (0.14)	0.08 (0.36)	-0.08 (0.39)	0.12 (0.16)	0.04 (0.68)	0.34 (0.00)	0.16 (0.07)	0.35 (0.00)	0.93 (0.00)	0.99 (0.00)	1	-0.41 (0.00)
Seed Density (SD)	0.06 (0.52)	0.02 (0.83)	-0.08 (0.37)	0.03 (0.71)	0.05 (0.58)	0.17 (0.06)	0.01 (0.91)	0.04 (0.62)	-0.16 (0.08)	-0.08 (0.34)	0.68 (0.00)	-0.36 (0.00)	-0.4 (0.00)	-0.41 (0.00)	1

## Sheet: Table S9
Table S9. Summary of the genetic map generated from the genotype data of the F2 population of the cross between SI-1 and IPK_CAN_57 and statistics of allele distribution of the markers per chromosome.
Chromosome	Total length (cM)	No. of Markers	Average Spacing (cM)	Maximum Spacing (cM)	Genotypes (%)			Chi-square Test*
					AA	AB	BB	Statistic	df	p-value
1	26.4	61	0.4	5.3	31.9598	50.1698	17.8703	3.97143	2	0.137282
2	25.9	50	0.5	11.2	22.955	52.5766	24.4685	0.311364	2	0.855831
3	31.6	49	0.7	7.3	23.1384	49.6139	27.2477	0.343675	2	0.842116
4	32.3	53	0.6	7.3	24.5793	49.5581	25.8627	0.040753	2	0.97983
5	22	44	0.5	5.3	37.6638	53.2555	9.08067	16.7638	2	0.000228969
6	18.1	36	0.5	7	25.4004	50.7257	23.8739	0.0676728	2	0.96673
7	27.6	31	0.9	5.8	25.1526	46.9922	27.8553	0.507978	2	0.7757
8	31.9	48	0.7	8.1	26.2669	52.027	21.7061	0.580373	2	0.748124
9	37.8	28	1.4	9.3	29.6493	50.4504	19.9003	1.90899	2	0.385007
X	37.9	55	0.7	13.7	19.0909	49.4431	31.466	3.07527	2	0.214889
Overall**	291.5	455	0.7	13.7	26.4	50.6	23	2.7608	2	0.251478
*test of fit to expected 1:2:1 segregation of AA:AB:BB alleles
**across all chromosomes

[truncated: 5 more sheets: Table S10, Table S11, Table S12, Table S13, Table S14]
